# Supplementary material for: Detection of CRISPR‒Cas and type I R–M systems in Klebsiella pneumoniae of human and animal origins and their relationship to antibiotic resistance and virulence
Source: Microbiol Spectr. 2024 Dec 19;13(2):e00009-24. doi: 10.1128/spectrum.00009-24 (PMC11792477; doi:10.1128/spectrum.00009-24)
Supplement: Supplemental data — 520 Klebsiella pneumoniae strains. [file spectrum.00009-24-s0001.xlsx]

## Sheet: Data S1
520 sequences of K. pneumoniae
Strains	Accession	Host	Isolation time	Isolation country	Annotation date	MLST	CRISPR loci		CRISPR-Cas type	Repeat sequence length	Spacer sequence number	Repeat sequence number	R-M system				Virulence genes													Antibiotic resistance genes
							Confirmed CRISPRs	Questionable CRISPRs									Yersiniabactin	YbST	Colibactin	CbST	Aerobactin	AbST	Salmochelin	SmST	rmpADC	RmST	rmpA2	wzi	K_locus	AGly_acquired	Col_acquired	Fcyn_acquired	Flq_acquired	Gly_acquired	MLS_acquired	Phe_acquired	Rif_acquired	Sul_acquired	Tet_acquired	Tgc_acquired	Tmt_acquired	Bla_acquired	Bla_inhR_acquired	Bla_ESBL_acquired	Bla_ESBL_inhR_acquired	Bla_Carb_acquired	Bla_chr	SHV_mutations	Omp_mutations
													type Ⅰ	type Ⅱ	type Ⅲ	type Ⅳ
3	NZ_LT216436.1	human	2013-04-03	United Kingdom	2022-05-11	ST258	0	2									ybt 13;ICEKp2	299										wzi29	KL106																		SHV-11.v1	35Q	OmpK35-25%;OmpK36GD
plasmids 1	NZ_LR134212.1
plasmids 2	NZ_LR134211.1
4	NZ_CP042313.1	human	2017	Italy	2022-01-12	ST466	0	2									ybt 10;ICEKp4	95-1LV										wzi37	KL22																		SHV-33
5	NZ_CP042307.1	human	2017	Italy	2022-01-12	ST307	0	3									ybt 9;ICEKp3	157-1LV										wzi173	KL102																		SHV-28.v1^		OmpK36-62%
6	NZ_CP042308.1	human	2017	Italy	2022-01-12	ST307	0	1									ybt 9;ICEKp3	157-1LV										wzi173	KL102																		SHV-28.v1^
7	NZ_CP042316.1	human	2017	Italy	2022-01-12		0	2
8	NZ_CP042312.1	human	2017	Italy	2022-01-12	ST466	0	1									ybt 10;ICEKp4	95-1LV										wzi37	KL22																		SHV-33
9	NZ_CP081291.1	human	2021	Thailand	2022-02-12	ST200	0	0																				wzi50	KL15																				OmpK35-60%;OmpK36-53%
plasmids 1	NZ_CP081279.1
plasmids 2	NZ_CP081280.1
plasmids 3	NZ_CP081283.1																													aac(6')-Ib'.v1*;aadA*;strA.v1^;strB.v1								sul2			dfrA14.v2*;OXA-9.v1	TEM-1D.v1^				KPC-3
10	NZ_CP011421.1	human	2007-03-12	China	2022-11-18	ST3856	0	1																				wzi95	KL20																		SHV-11.v1^	35Q
11	NZ_CP078762.1	human	2021	Thailand	2022-02-12	ST309	0	1																																							SHV-11.v1^	35Q	OmpK36-61%
12	NZ_CP078750.1	human	2021	Thailand	2022-02-12	ST184	0	1																				wzi212	KL113																		SHV-27	156D	OmpK36-72%
13	NZ_CP078768.1	human	2021	Thailand	2022-02-12	ST661	0	2																																							SHV-27	156D	OmpK36-61%
14	NZ_CP078760.1	human	2021	Thailand	2022-02-12	ST37	0	0																				wzi12	KL12																		SHV-11.v1^	35Q	OmpK36-61%
15	NZ_CP078766.1	human	2021	Thailand	2022-12-02	ST70	0	2																				wzi162	KL122																		SHV-32	156D
16	NZ_CP078771.1	human	2021	Thailand	2022-12-02	ST25	0	1																				wzi356	KL117																		SHV-33		OmpK36-72%
17	NZ_CP078772.1	human	2021	Thailand	2022-12-02	ST25	0	1																				wzi356	KL117																		SHV-33
18	NZ_CP078744.1	human	2021	Thailand	2022-12-02	ST1106	0	1																				wzi162	KL122																		SHV-11.v1^	35Q
19	NZ_CP078774.1	human	2021	Thailand	2022-12-02	ST485	0	1																																							SHV-27^	156D	OmpK36-61%
20	NZ_CP078754.1	human	2021	Thailand	2022-12-02	ST213	0	1																				wzi30	KL30																		SHV-103*
21	NZ_CP078764.1	human	2021	Thailand	2022-12-02	ST242	0	1																				wzi464																			SHV-110^	156D;35Q	OmpK36-72%
22	NZ_CP078773.1	human	2021	Thailand	2022-12-02	ST3345	0	1																				wzi43	KL43																		SHV-27	156D	OmpK36-72%
23	NZ_CP078763.1	human	2021	Thailand	2022-12-02	ST3715	0	1																				wzi516																			SHV-62	35Q
24	NZ_CP033900.1	human	2018	China	2022-11-22	ST37	0	1																				wzi12	KL12																		SHV-11.v1^	35Q
plasmids 1	NZ_CP033905.1
plasmids 2	NZ_CP033904.1
plasmids 3	NZ_CP033918.1
25	NZ_CP078753.1	human	2021	Thailand	2022-12-02	ST65	0	0																				wzi119	KL24																		SHV-11.v1^	35Q
26	NZ_CP078746.1	human	2021	Thailand	2022-12-02	ST200	0	1																				wzi354	KL114																		SHV-1^
27	NZ_CP078770.1	human	2021	Thailand	2022-12-02	ST1038	0	0																																							SHV-62	35Q
28	NZ_CP078767.1	human	2021	Thailand	2022-12-02	ST1967	0	2																																							SHV-26		OmpK36-72%
29	NZ_CP078765.1	human	2021	Thailand	2022-12-02	ST3541	0	1																				wzi325	KL56																		SHV-1^
30	NZ_CP075262.1	human	2019/5	China	2022-11-25	ST896	0	1																				wzi59	KL3																		SHV-11.v1^	35Q
31	NZ_CP075295.1	human	2019/5	China	2022-12-02	ST896	0	1																				wzi59	KL3																		SHV-11.v1^	35Q
32	NZ_CP075270.1	human	2019/5	China	2022-11-25	ST896	0	1																				wzi59	KL3																		SHV-11.v1^	35Q
33	NZ_CP075302.1	human	2019/5	China	2022-12-02	ST896	0	1																				wzi59	KL3																		SHV-11.v1^	35Q
plasmids 1	NZ_CP075308.1
plasmids 2	NZ_CP075310.1
34	NZ_CP075456.1	human	2019/5	China	2022-12-02	ST896	0	1																				wzi59	KL3																		SHV-11.v1^	35Q
35	NZ_CP075290.1	human	2019/5	China	2022-11-25	ST896	0	1																				wzi59	KL3																		SHV-11.v1^	35Q
36	NZ_CP075251.1	human	2019/5	China	2022-11-25	ST896	0	1																				wzi59	KL3																		SHV-11.v1^	35Q
37	NZ_CP075307.1	human	2019/5	China	2022-11-25	ST180	2	2	Ⅰ-E	28、28	14、13	29					ybt 10;ICEKp4	88-1LV										wzi24	KL24																		SHV-28.v1^
38	NZ_CP055517.1	human	2017	United Kingdom	2023-03-08	ST3705	1	3	Ⅰ-E	29	37	38																wzi201	KL60
39	NZ_CP055593.1	human	2017	United Kingdom	2022-05-17	ST643	0	2																				wzi555																			SHV-26
40	NZ_CP055553.1	human	2017	United Kingdom	2022-05-17	ST317	0	3																				wzi50	KL15																		SHV-1^
41	NZ_CP075275.1	human	2019/5	China	2022-12-02	ST967	0	1					M	M+M														wzi19	KL19																		SHV-27	156D
42	NZ_JAFDMI010000001.1	human	2019-03-06	China	2022-11-10		2	0	Ⅰ-E	28、28	9、24	35																																			SHV-11.v1^	35Q
43	CP034420.1	human	2016-04-11	China	2018-12-11	ST11	0	1									ybt 9;ICEKp3	503-2LV										wzi64	KL64	aadA2																	SHV-11.v1	35Q	OmpK35-17%;OmpK36GD
plasmids 1	CP034416.1
plasmids 2	CP034423.1																																									TEM-1D.v1^		CTX-M-3*
plasmids 3	CP034446.1
plasmids 4	CP034431.1
44	CP076322.1	human	2020-03-20	China	2021-05-21	ST380	0	4									ybt 12;ICEKp10	1-4LV	clb 1	9-5LV								wzi2	KL2	strA.v1;strB.v1									tet(B).v2*?;tetR							OXA-23	SHV-207
45	CP039535.1	human	2018-12-23	China	2019-04-12	ST375	0	1																				wzi72	KL2
46	CP039527.1	human	2018-12-23	China	2019-02-25	ST76	0	1									ybt 10;ICEKp4	384-3LV										wzi100	KL10																		SHV-1^		OmpK35-0%
47	CP028915.1	human	2018-04-17	Switzerland	2018-04-17	ST375	0	1																				wzi72	KL2																		SHV-1^		OmpK35-48%
plasmids 1	CP028921.1
plasmids 2	CP028943.1
48	NC_021232.1	human	2010	France	2022-11-04	ST67	0	1													iuc 4	30						wzi132	KL3																		SHV-206
plasmids 1	NC_021224.1
plasmids 2	NC_021216.1
plasmids 3	NC_021227.1
49	NZ_CP029226.1	human	2017	China	2022-11-30	ST11	0	2									ybt 9;ICEKp3	503-1LV										wzi209	KL47	aadA2																	SHV-11.v1	35Q	OmpK35-17%;OmpK36GD
50	NZ_CP074198.1	human	2019-10-01	China	2022-12-02	ST11	0	1									ybt 9;ICEKp3	503-1LV										wzi64	KL64															SHV-12				238S;240K;35Q	OmpK35-17%;OmpK36GD
51	NZ_CP079208.1	human	2017-08-29	China	2022-11-10	ST11	0	1									ybt 9;ICEKp3	503										wzi64	KL64	aadA2																			OmpK35-17%;OmpK36GD
52	NZ_CP074199.1	human	2019-10-01	China	2022-11-25	ST11	0	2									ybt 9;ICEKp3	503										wzi100	KL10	aadA2																	SHV-11.v1	35Q	OmpK35-17%;OmpK36GD
53	NZ_CP012043.1	human	2010-10-07	India	2022-11-05	ST14	2	1	Ⅰ-E	28、29	12、9	23	M	M+M			ybt 14;ICEKp5	140										wzi2	KL2	aac(6')-Ib-cr.v2;sat-2						CatB4.v1					dfrA1.v1	OXA-1					SHV-28.v1^		OmpK36GD
54	NZ_CP096561.1	human	2022-01-20	China	2022-06-06	ST23	2	2	Ⅰ-E	28、29	9、24	35					ybt 1;ICEKp10	46-1LV	clb 2	29								wzi1	KL1																		SHV-11.v1^	35Q
55	NZ_CP068994.1	human	2017	Netherlands	2022-11-24	ST101	0	3									ybt 9;ICEKp3	183										wzi137	KL17															CTX-M-15		OXA-48	SHV-1^		OmpK35-17%;OmpK36GD
56	NZ_CP050455.1	human	2017-06-08	Poland	2022-11-24	ST45	1	3	Ⅰ-E	29	46	47					ybt 10;ICEKp4	78										wzi101	KL24																		SHV-1^		OmpK36-12%
plasmids 1	NZ_CP050437.1
plasmids 2	NZ_CP050446.1																						iro 1	2	rmp 1;KpVP-1	27-1 LV				aadA5								sul1			dfrA17
57	NZ_CP084743.1	human	2020-05-20	China	2022-12-02	ST11	0	1									ybt 9;ICEKp3	503-1LV										wzi64	KL64	aadA2																	SHV-11.v1^	35Q	OmpK35-17%;OmpK36GD
58	NZ_CP069199.1	human	2015	China(Tai Wan)	2022-11-24	ST11	0	1									ybt 9;ICEKp3	503										wzi209	KL47																		SHV-11.v1	35Q	OmpK35-17%;OmpK36GD
59	NZ_CP039802.1	human	2016-10-29	China	2022-11-08	ST15	2	1	Ⅰ-E	29、29	9、11	22	M	M+M														wzi19	KL19	aac(3)-IId^																	SHV-28.v1^
60	NZ_CP061354.1	human	2018-09-01	China	2022-12-02	ST15	2	1	Ⅰ-E	29、29	9、11	22					ybt 10;ICEKp4	28-1LV										wzi24	KL24																		SHV-28.v1^
61	NZ_CP085631.1	human	2014-06-27	Germany	2022-11-10	ST37	0	0									ybt 10;ICEKp4	445										wzi14	KL14																		SHV-11.v1^	35Q
62	NZ_CP039813.1	human	2017-01-17	China	2022-11-23	ST15	2	1	Ⅰ-E	29、29	9、11	22	M	M+M			ybt 14;ICEKp12	143-3LV										wzi19	KL19	aac(3)-IId^																	SHV-28.v1^
plasmids 1	NZ_CP039817.1
plasmids 2	NZ_CP039824.1
plasmids 3	NZ_CP039835.1
plasmids 4	NZ_CP039843.1
63	NZ_CP039795.1	human	2016-10-18	China	2022-11-08	ST15	2	1	Ⅰ-E	29、29	11、9	22	M	M+M														wzi19	KL19	aac(3)-IId^																	SHV-28.v1^
64	NZ_CP072917.1	human	2019-01-12	Italy	2022-05-13	ST147	1	1	Ⅰ-E	29	43	44	R+M	M			ybt 9;ICEKp3	173-2LV										wzi64	KL64																		SHV-11.v1^	35Q	OmpK35-25%
65	NZ_CP072925.1	human	2019-05-12	Italy	2022-05-13	ST147	1	1	Ⅰ-E	29	43	44	R+M	M			ybt 9;ICEKp3	173-2LV										wzi64	KL64																		SHV-11.v1^	35Q	OmpK35-25%
66	NZ_CP080445.1	human	2021-07-27	China	2022-12-02	ST485	0	3																																							SHV-27^	156D
67	NZ_CP073917.1	human	2016-04-17	China	2022-12-02	ST65	0	1									ybt 17;ICEKp10	235-1LV	clb 3	13-2LV								wzi72	KL2																		SHV-11.v1^	35Q
68	NZ_CP068997.1	human	2019	Netherlands	2022-12-02	ST45	1	4	Ⅰ-E	29	64	65					ybt 10;ICEKp4	78										wzi101	KL24																	OXA-48	SHV-1^
69	NZ_CP029220.1	human	2017	China	2022-11-06	ST11	0	2									ybt 9;ICEKp3	503										wzi64	KL64	aadA2														SHV-12				238S;240K;35Q	OmpK35-17%;OmpK36GD
70	NZ_CP066855.1	human	2018-04-04	Russia	2022-12-23	ST147	1	1	Ⅰ-E	29	43	44	R+M	M														wzi95	KL20																		SHV-11.v1^	35Q
71	NZ_CP092694.1	human	2021-08-04	Sudan	2022-03-05	ST11	0	2									ybt 9;ICEKp3	15-1LV										wzi74	KL103																		SHV-11.v1	35Q	OmpK35-40%
72	NZ_CP084479.1	human	2017-03-30	Germany	2022-12-02	ST35	2	1	Ⅰ-E	28、28	6、20	28					ybt 16;ICEKp12	287										wzi199	KL110	strA.v1^;strB.v1						catA1^		sul2*				TEM-1D.v1^					SHV-33
73	NZ_CP073920.1	human	2015-12-23	China	2022-12-02	ST65	0	2																				wzi72	KL2																		SHV-11.v1^	35Q
74	NZ_CP054289.1	human	2018/10	United States	2022-12-02	ST37	0	0									ybt 9;ICEKp3	414-1LV										wzi96	KL38																		SHV-11.v1^	35Q
75	NZ_CP023441.1	human	2013-08-14	Sweden	2022-11-06	ST17	0	2									ybt 10;ICEKp4	106-2LV										wzi141	KL25																		SHV-11.v1^	35Q
76	NZ_CP076030.1	human	2020/9	China	2022-12-02	ST656	0	3																				wzi19	KL19																		SHV-1^		OmpK35-18%
77	NZ_CP084531.1	human	2016-08-22	Germany	2022-12-02	ST441	0	2																				wzi149	KL62	strA.v1^;strB.v1								sul1;sul2*	tet(A).v1		dfrA7	TEM-1D.v1^					SHV-168^	146V
78	NZ_CP039823.1	human	2017-08-07	China	2022-11-08	ST3493	0	0																				wzi162	KL122																		SHV-1^
79	NZ_CP034359.1	human	2010	Tanzania	2022-12-01	ST403	0	2																																							SHV-178*	35Q
80	NZ_CP039828.1	human	2017-10-09	China	2022-11-08	ST3493	0	0																				wzi162	KL122																	KPC-2	SHV-1^
81	NZ_CP034316.1	human	2011	Tanzania	2022-12-01	ST230	0	1									ybt 15;ICEKp11	378										wzi202	KL127																		SHV-27^	156D
82	NZ_CP029216.1	human	2017	China	2022-11-30	ST11	0	2									ybt 9;ICEKp3	503-1LV										wzi209	KL47	aadA2																	SHV-11.v1	35Q	OmpK35-17%;OmpK36GD
83	NZ_CP040179.1	human	2011-10-06	China	2022-12-01	ST11	0	2									ybt 10;ICEKp4	26										wzi75	KL105	aac(3)-IV^;aadA2^;aph(4)-Ia						floR.v1*		sul1;sul2			dfrA12						SHV-11.v1	35Q
plasmids 1	NZ_CP040175.1
plasmids 2	NZ_CP040162.1
plasmids 3	NZ_CP040183.1
84	NZ_CP082240.1	human	2016-02-02	Russia	2022-12-02	ST395	0	1									ybt 16;ICEKp12	530-2LV										wzi160	KL39																		SHV-11.v1	35Q	OmpK35-72%
85	NZ_CP031938.1	human	2018	United States	2022-11-22	ST152	0	1																				wzi150	KL163																		SHV-1^
86	NZ_CP043969.1	human	2015-08-30	France	2022-12-01	ST512	0	2																				wzi154	KL107	aadA2								sul1									SHV-11.v1	35Q	OmpK35-25%;OmpK36GD
87	NZ_CP085632.1	human	2012-03-14	Germany	2022-12-05	ST29	0	1									ybt 9;ICEKp3	183										wzi115	KL54																		SHV-187
88	NZ_CP093264.1	human	2019-11-17	India	2022-03-18	ST15	2	1	Ⅰ-E	29、29	11、6	19					ybt 16;ICEKp12	277										wzi2	KL2																		SHV-28.v1^
89	NZ_CP093265.1	human	2019-09-20	India	2022-03-18	ST15	2	1	Ⅰ-E	29、29	11、6	19	M	M+M														wzi2	KL2															CTX-M-15			SHV-28.v1^
90	NZ_CP084332.1	human	2016-08-02	Mexico	2022-12-02	ST392	1	1	Ⅰ-E	29	43	44																																			SHV-11.v1^	35Q
91	NZ_CP025639.1	human	2012-03-14	China	2022-11-30	ST23	2	3	Ⅰ-E	28、28	27、9	38					ybt 1;ICEKp10	46										wzi1	KL1																		SHV-11.v1^	35Q
92	NZ_CP025633.1	human	2010-11-09	China	2022-11-06	ST105	2	2	Ⅰ-E	28、28	16、35	53																wzi383	KL102																		SHV-1^
93	NZ_CP091828.1	human	2020-09-13	India	2022-11-15	ST23	2	3	Ⅰ-E	28、28	29、14	45					ybt 1;ICEKp10	46-1LV	clb 2	29-1LV								wzi1	KL1																		SHV-11.v1^	35Q
94	NZ_CP025636.1	human	2011-10-22	China	2022-11-30	ST23	1	4	Ⅰ-E、Ⅳ-A3	29	61	62					ybt 9;ICEKp3	202-1LV																													SHV-11.v1^	35Q
95	NZ_CP025631.1	human	2009-03-11	China	2022-11-06	ST485	2	3	Ⅰ-E	28、28	9、28	39									iuc 1	5	iro 1	1	rmp 1;KpVP-1	26	rmpA2_6*-47%	wzi5	KL5																		SHV-27^	156D
96	NZ_CP030877.1	human	2017	India	2022-11-30	ST23	0	1									ybt 1;ICEKp10	45-1LV	clb 2	26-1LV								wzi1	KL1																		SHV-11.v1^	35Q
plasmids 1	NZ_CP030862.1
plasmids 2	NZ_CP030848.1
plasmids 3	NZ_CP030881.1
plasmids 4	NZ_CP030866.1
plasmids 5	NZ_CP030854.1
97	NZ_CP093266.1	human	2019-11-19	India	2022-03-18	ST711	2	1	Ⅰ-E	28、29	12、9	23	M	M														wzi303	KL54																		SHV-187
98	NZ_CP093268.1	human	2019-11-06	India	2022-03-18	ST2096	2	1	Ⅰ-E	28、29	12、9	23	M	M																sat-2											dfrA1.v1						SHV-28.v1^		OmpK36-0%
99	NZ_CP033242.1	human	2015	China	2022-11-06	ST2096	0	1													iuc 1	1					rmpA2_8-60%			sat-2											dfrA1.v1						SHV-28.v1^		OmpK36-0%
100	NZ_CP093269.1	human	2019-11-14	India	2022-03-18	ST11	2	1	Ⅰ-E	28、29	11、9	22	M	M			ybt 9;ICEKp3	503												aadA2																	SHV-11.v1	35Q	OmpK35-17%;OmpK36GD
101	NZ_CP091832.1	human	2020-09-12	India	2022-11-15	ST2096	0	2																						aac(6')-Ib-cr.v2;sat-2						CatB4.v1					dfrA1.v1	OXA-1					SHV-28.v1^		OmpK36-0%
102	NZ_CP025641.1	human	2011-10-20	China	2022-11-30	ST48	2	3	Ⅰ-E	28、28	8、14	24					ybt 8;ICEKp9	195-3LV										wzi62	KL62																		SHV-1^		OmpK35-7%
103	NZ_LR607368.1	human		United Kingdom	2022-11-07	ST1941	2	1	Ⅰ-E	28、28	11、7	20					ybt 1;ICEKp10	47-1LV	clb 2	29								wzi1	KL1																		SHV-11.v1^	35Q
104	NZ_CP091826.1	human	2020-11-17	India	2022-11-15	ST35	0	1									ybt 9;ICEKp3	180										wzi37	KL22																		SHV-1^
105	NZ_CP043859.1	human	2018-01-23	India	2022-11-08	ST398	2	2	Ⅰ-E	29、28	9、12	23	M	M+M														wzi64	KL64																		SHV-14^
106	NZ_CP091297.1	human	2020-06-14	India	2022-11-15	ST14	0	2									ybt 14;ICEKp5	140-2LV										wzi2	KL2	aac(6')-Ib'.v1						CatB4.v1?						OXA-1					SHV-11.v1*	35Q	OmpK35-69%;OmpK36GD
107	NZ_CP025090.1	human	2009-04-18	China	2022-11-05	ST16	2	3	Ⅰ-E	28、28	27、9	38																wzi230	KL81																		SHV-1		OmpK35-6%
108	NZ_CP025092.1	human	2009-04-18	China	2022-11-05	ST23	1	3	Ⅰ-E	29	30	31							clb 2	26-6LV								wzi1	KL1																		SHV-11.v1^	35Q
109	NZ_CP025630.1	human	2013-04-09	China	2022-11-06	ST700	1	3	Ⅰ-E	29	30	31					ybt 2;ICEKp1	323-2LV					iro 3	7	rmp 3; ICEKp1	47-1LV		wzi128	KL1																		SHV-1^
plasmids 1	NZ_CP025615.1
plasmids 2	NZ_CP025623.1
110	NZ_CP091822.1	human	2019-10-26	India	2022-11-15	ST700	1	1	Ⅰ-E	29	4	5					ybt 2;ICEKp1	323-2LV					iro 3	7	rmp 3; ICEKp1	47-1LV		wzi128	KL1																		SHV-1^
111	NZ_CP091150.1	human	2020-09-20	India	2022-11-15	ST280	2	1	Ⅰ-E	28、29	15、9	26	M	M+M														wzi82	KL23																		SHV-27	156D
112	NZ_LR607360.1	human			2022-11-07	ST14	2	2	Ⅰ-E	28、28	17、7	26																wzi2	KL2																		SHV-28.v1^		OmpK35-37%
113	NZ_CP091823.1	human	2019-10-02	India	2022-11-15	ST35	1	1	Ⅰ-E	29	41	42	R+M+M	M+M			ybt 9;ICEKp3	180										wzi37	KL22																		SHV-33*
114	NZ_CP091824.1	human	2019-09-06	India	2022-11-15	ST147	1	1	Ⅰ-E	29	40	41	R+M+M	R+M+M+M			ybt 9;ICEKp3	173-2LV										wzi64	KL64																		SHV-11.v1^	35Q	OmpK35-25%
115	NZ_CP091831.1	human	2019-10-04	India	2022-11-15	ST273	0	2																				wzi174	KL74																		SHV-11.v1^	35Q	OmpK35-7%
116	NZ_CP091151.1	human	2019-10-02	India	2022-11-15	ST437	0	2																				wzi50	KL15																		SHV-11.v1	35Q	OmpK36GD
117	NZ_CP025089.1	human	2009-04-18	China	2022-05-11	ST437	1	4	Ⅰ-E、Ⅳ-A3	29	61	62																wzi50	KL15																		SHV-11.v1	35Q	OmpK36GD
118	NZ_CP091830.1	human	2020-03-02	India	2022-11-15	ST485	1	3	Ⅰ-E	29	41	42									iuc 1	5	iro 1	1	rmp 1; ICEKp1	26	rmpA2_6*-47%	wzi5	KL5																		SHV-27^	156D
119	NZ_CP091154.1	human	2020-12-05	India	2022-11-15	ST147	1	2	Ⅰ-E	29	41	42																wzi420	KL10																		SHV-11.v1^	35Q	OmpK35-19%;OmpK36GD
120	NZ_LR607343.1	human			2022-11-30	ST147	0	1																				wzi420	KL10																		SHV-11.v1^	35Q	OmpK35-19%;OmpK36GD
121	NZ_LR607348.1	human			2022-11-07	ST2990	0	2																				wzi8	KL8																		SHV-1*
122	NZ_CP091152.1	human	2019-07-09	India	2022-11-15	ST2990	1	2	Ⅰ-E	29	41	42																wzi8	KL8																		SHV-1*
123	NZ_CP091827.1	human	2019-09-19	India	2022-11-15	ST147	2	1	Ⅰ-E	28、29	12、9	23	M	M+M														wzi420	KL10																		SHV-11.v1^	35Q	OmpK35-19%;OmpK36GD
124	NZ_CP019077.1	human	2015-10-22	Germany	2023-02-06	ST2096	1	1	Ⅰ-E	29	24	25					ybt 14;ICEKp5	140-3LV										wzi64	KL64	sat-2						catA1^					dfrA1.v1						SHV-28.v1^		OmpK35-37%;OmpK36GD
125	NZ_CP090310.1	human	2019-09-22	India	2022-11-15	ST383	2	3	Ⅰ-E、Ⅳ-A3	29、29	10、13	25													rmp 1; ICEKp1	26-1LV																					SHV-1*		OmpK35-10%
126	NZ_CP025088.1	human	2009-04-18	China	2022-11-05	ST2278	2	3	Ⅰ-E	28、28	14、8	24					ybt 10;ICEKp4	88-3LV										wzi162	KL122																		SHV-11.v1^	35Q
127	NZ_CP025087.1	human	2009-04-18	China	2022-11-05	ST1941	2	3	Ⅰ-E	28、28	35、16	53					ybt 1;ICEKp10	47-1LV	clb 2	29								wzi1	KL1																		SHV-11.v1^	35Q
128	NZ_CP091829.1	human	2020-09-10	India	2022-11-15	ST23	0	2																				wzi1	KL1																		SHV-11.v1^	35Q
plasmids 1	NZ_CP091827.1
plasmids 2	NZ_CP091816.1
plasmids 3	NZ_CP091839.1
129	NZ_CP019079.1	human	2016-03-29	Germany	2022-11-20	ST48	1	1	Ⅰ-E	29	24	25					ybt 8;ICEKp9	195-2LV										wzi62	KL62																		SHV-1^
130	NZ_CP093267.1	human	2020-01-06	India	2022-03-18	ST383	2	0	Ⅰ-E	29、29	11、6	19					ybt 1;ICEKp1	26-1LV																													SHV-1*		OmpK35-10%
131	NZ_CP025093.1	human	2009-04-18	China	2022-11-05	ST677	0	1																				wzi2	KL2																		SHV-11.v1^	35Q	OmpK35-76%;OmpK36-0%
132	NZ_LR607352.1	human			2022-11-07	ST29	0	2									ybt 9;ICEKp3	15-2LV																													SHV-187
133	NZ_CP025091.1	human	2009-04-18	China	2022-11-05	ST1391	0	1																																							SHV-11.v1^	35Q	OmpK36-52%
134	NZ_CP025629.1	human	2012-05-25	China	2022-11-06	ST29	0	1									ybt 9;ICEKp3	15-2LV										wzi115	KL54																		SHV-187
135	NZ_CP091153.1	human	2020-09-02	India	2022-11-15	ST29	1	5	Ⅰ-E	29	41	42					ybt 9;ICEKp3	15-2LV										wzi115	KL54																		SHV-187
136	NZ_CP028816.1	human	2012-01-16	Spain	2022-11-20	ST212	0	3									ybt 14;ICEKp5	145-2LV										wzi104	KL51																		SHV-11.v1	35Q	OmpK35-19%;OmpK36-50%
137	NZ_FR997879.1	human	2012	United Kingdom	2022-11-24	ST405	0	2									ybt 27;ICEKp22	312										wzi143	KL151																		SHV-76	35Q
138	NZ_CP039968.1	human	2016/10	United States	2022-11-30	ST258	0	3									ybt 13;ICEKp2	299										wzi29	KL106																		SHV-11.v1	35Q	OmpK35-25%;OmpK36GD
139	NZ_CP023502.1	human	2013/11	Canada	2022-11-20	ST3795	0	2									ybt 17;ICEKp10	289-2LV	clb 3	12-2LV								wzi154	KL107																		SHV-11.v1	35Q	OmpK35-25%
140	NZ_CP048937.1	human	2018-03-15	Russia	2022-11-24	ST340	0	2									ybt 9;ICEKp3	183										wzi19	KL19													CMY-6					SHV-11.v1	35Q
141	NZ_CP063428.1	human	2014	Singapore	2022-12-02	ST377	1	0	Ⅰ-E	29	23	24																wzi173	KL102																		SHV-110	156D;35Q	OmpK35-90%;OmpK36GD
142	NZ_CP023907.1	human	2014/9	Canada	2022-11-20	ST893	0	2									ybt 19;ICEKp16	566-1LV										wzi527																			SHV-1
143	NZ_CP023925.1	human	2010/11	Canada	2022-11-30	ST340	1	2	Ⅰ-E	29	43	44																wzi50	KL15																		SHV-11.v1	35Q
144	NZ_CP023919.1	human	2015/1	Canada	2022-11-20	ST147	0	1																				wzi64	KL64																		SHV-11.v1^	35Q	OmpK35-48%
145	NZ_CP039974.1	human	2016/12	United States	2022-11-30	ST16	0	2									ybt 9;ICEKp3	174-1LV										wzi50	KL15																		SHV-1
146	NZ_CP023949.1	human	2014/5	Canada	2022-11-20	ST3795	0	2																				wzi154	KL107																		SHV-11.v1	35Q	OmpK35-25%
147	CP092917.1	human	2021-05-16	Sudan	2022-03-03	ST152	0	2									ybt 10;ICEKp4	325										wzi110	KL149																		SHV-1^
148	CP092528.1	human	2021-08-08	Sudan	2022-02-23	ST11	0	2																				wzi74	KL103	rmtB;strA.v1^;strB.v1								sul2	tet(G).v1			TEM-1		CTX-M-14		KPC-2			OmpK35-40%;OmpK36-0%
149	CP092527.1	human	2021-03-31	Sudan	2022-02-23	ST11	0	2																				wzi74	KL103	aadA2^;rmtB;strA.v1^;strB.v1								sul2	tet(G).v1			TEM-1		CTX-M-14			SHV-11.v1	35Q	OmpK35-0%
150	CP092693.1	human	2021-08-03	Sudan	2022-02-25		0	2									ybt 9;ICEKp3	15-1LV										wzi74	KL103	aadA2^;rmtB;strA.v1^;strB.v1									tet(G).v1		dfrA12*			CTX-M-14		KPC-2	SHV-11.v1	35Q	OmpK35-40%
151	CP092695.1	human	2021-07-25	Sudan	2022-02-25	ST11	0	2									ybt 9;ICEKp3	15										wzi74	KL103													TEM-1		CTX-M-14		KPC-2	SHV-11.v1	35Q	OmpK35-40%
152	CP066511.1	human	2019	Belgium	2020-12-22	ST11	1	0	Ⅰ-E	29	4	5					ybt 9;ICEKp3	15										wzi74	KL103	aadA2^;rmtB								sul2	tet(G).v1		dfrA12*	TEM-1		CTX-M-14		KPC-2	SHV-11.v1	35Q	OmpK35-40%
153	CP092812.1	human	2021-09-12	Sudan	2022-02-25	ST893	0	2									ybt 19;ICEKp16	566										wzi527		strA.v1^;strB.v1						catA1*?		sul2				TEM-1D.v1^					SHV-1		OmpK36-81%
154	CP092807.1	human	2021-09-03	Sudan	2022-02-25	ST11	0	3																				wzi74	KL103	aadA2^;rmtB;strB.v1									tet(G).v1		dfrA12*	TEM-1		CTX-M-14		KPC-2			OmpK35-40%
155	CP092811.1	human	2021-09-11	Sudan	2022-02-25	ST11	0	1									ybt 9;ICEKp3	15										wzi74	KL103	aadA2^;strA.v1^;strB.v1								sul2	tet(G).v1		dfrA12*	TEM-1		CTX-M-14		KPC-2	SHV-11.v1	35Q	OmpK35-40%
156	CP092810.1	human	2021-09-15	Sudan	2022-02-25		0	6									ybt 9;ICEKp3	15												rmtB;strA.v1^;strB.v1								sul2	tet(G).v1							KPC-2	SHV-11.v1	35Q	OmpK35-6%;OmpK36-0%
157	CP092696.1	human	2021-07-29	Sudan	2022-02-25		0	1									ybt 9;ICEKp3	15												strA.v1^;strB.v1								sul2	tet(G).v1			TEM-1*		CTX-M-14		KPC-2	SHV-11.v1	35Q	OmpK35-4%
158	CP092809.1	human	2021-06-17	Sudan	2022-02-25	ST313	0	2									ybt 9;ICEKp3	15												aadA2^;rmtB;strA.v1^;strB.v1								sul2	tet(G).v1		dfrA12*	TEM-1		CTX-M-14		KPC-2
159	CP092697.1	human	2021-07-31	Sudan	2022-02-25		0	2																						rmtB;strA.v1^;strB.v1								sul2	tet(G).v1							KPC-2	SHV-11.v1^	35Q	OmpK35-17%;OmpK36-48%
160	CP092840.1	human	2021-06-12	Sudan	2022-03-01	ST15	0	3																						rmtB;strA.v1^;strB.v1									tet(G).v1			TEM-1D.v1^				KPC-2	SHV-28.v1^		OmpK36-69%
161	CP023933.1	human	2012/11	Canada	2017-10-11		0	1									ybt 9;ICEKp3	15												strA.v1^;strB.v1									tet(G).v1							KPC-2			OmpK35-3%;OmpK36-0%
162	CP092806.1	human	2021-04-14	Sudan	2022-02-25	ST11	0	2									ybt 9;ICEKp3	503-1LV										wzi209	KL47	aadA2																	SHV-11.v1	35Q	OmpK35-17%;OmpK36GD
163	CP092805.1	human	2021-05-20	Sudan	2022-02-25		0	2									ybt 9;ICEKp3	15-4LV										wzi74	KL103	aadA2^;rmtB;strA.v1^;strB.v1								sul2	tet(G).v1					CTX-M-14		KPC-2			OmpK35-40%
164	CP092813.1	human	2021-08-16	Sudan	2022-02-25	ST11	0	4									ybt 9;ICEKp3	15												aadA2^;rmtB;strA.v1^;strB.v1								sul2	tet(G).v1		dfrA12*	TEM-1				KPC-2			OmpK35-0%
165	CP092813.1	human	2021-08-16	Sudan	2022-02-25	ST2296	0	4									ybt 9;ICEKp3	15-4LV										wzi74	KL103	aadA2^;rmtB								sul2	tet(G).v1		dfrA12*	TEM-1				KPC-2			OmpK35-40%
166	CP050819.1	human	2017-12-07	Turkey	2020-05-17	ST147	0	1									ybt 9;ICEKp3	173-2LV										wzi64	KL64																		SHV-11.v1^	35Q	OmpK35-25%
167	CP092808.1	human	2021-09-14	Sudan	2022-02-25		0	2																						rmtB									tet(G).v1		dfrA12*					KPC-2			OmpK35-6%;OmpK36-1%
168	APGM01000001.1	human	2013	Spain	2013-05-11	ST35	1	7	Ⅰ-E	28	11	12																wzi37	KL22/KL37																		SHV-33
plasmids 1	APGM01000013.1
plasmids 2	APGM01000008.1
plasmids 3	APGM01000021.1
169	NZ_CP023553.1	human	2016	South Africa	2023-03-13	ST2017	0	3									ybt 9;ICEKp3	183										wzi137	KL17																		SHV-1^		OmpK35-88%
170	NZ_CP019772.1	human	2015-01-20	Switzerland	2022-11-05	ST512	0	2																				wzi154	KL107	aadA2								sul1											OmpK35-25%;OmpK36GD
171	NZ_VXCL01000001.1	human	2017/10	Madagascar	2022-10-30		0	0
172	NZ_VXCG01000001.1	human	2017/10	Madagascar	2022-10-30		0	0
173	NZ_VXCI01000001.1	human	2017/10	Madagascar	2022-10-30		0	0
174	CP090519.1	human	2019-03-27	Kenya	2022-01-06	ST37	0	1																																									OmpK35-28%
175	CP030857.1	human	2017	India	2018-07-09	ST2816	0	2																				wzi22	KL22																		SHV-11.v1^	35Q	OmpK36-50%
176	CP103301.1	Canis lupus familiaris	2020-06-12	Belgium	2022-08-23	ST11	0	2																				wzi75	KL105																		SHV-11.v1	35Q
177	NZ_CP100129.1	tilapia(罗非鱼)	2021-12-26	India	2022-07-06	ST1787	0	1									ybt 5;ICEKp6	10-1LV										wzi325	KL56																		SHV-11.v1^	35Q
178	NZ_CP039951.1	dog	2018/10	Switzerland	2022-12-03	ST307	0	1									ybt 10;ICEKp4	384										wzi173	KL102																		SHV-28.v1^		OmpK35-21%
179	NZ_CP039942.1	dog	2018/12	Switzerland	2022-12-01	ST11	0	2									ybt 10;ICEKp4	20-2LV										wzi75	KL105	aac(3)-IV^;aadA2;aph(4)-Ia								sul1;sul2									SHV-11.v1	35Q
180	NZ_CP039948.1	dog	2019/1	Switzerland	2022-12-01	ST11	0	2									ybt 10;ICEKp4	20-2LV										wzi75	KL105	aac(3)-IV^;aadA2;aph(4)-Ia								sul1;sul2									SHV-11.v1	35Q
181	NZ_CP039939.1	dog	2018/11	Switzerland	2022-12-01	ST11	0	2									ybt 10;ICEKp4	20-2LV										wzi75	KL105	aac(3)-IV^;aadA2;aph(4)-Ia								sul1;sul2									SHV-11.v1	35Q
182	NZ_CP039936.1	dog	2018/8	Switzerland	2022-12-01	ST11	0	2									ybt 10;ICEKp4	20-2LV										wzi75	KL105	aac(3)-IV^;aadA2;aph(4)-Ia								sul1;sul2									SHV-11.v1	35Q
183	NZ_CP102987.1	dog	2020-09-01	Thailand	2022-08-28	ST147	1	1	Ⅰ-E	29	43	44	R+M	M														wzi14	KL14																		SHV-11.v1^	35Q
184	NZ_CP102993.1	dog	2018-11-28	Thailand	2022-08-28	ST15	2	1	Ⅰ-E	29、29	9、11	22	M+M	M+M														wzi24	KL24																		SHV-28.v1^
185	NZ_CP101877.1	dog	2020-07-18	Thailand	2022-08-03	ST16	0	1									ybt 9;ICEKp3	174										wzi50	KL15																		SHV-1		OmpK35-76%
186	NZ_CP081891.1	bovine	2017-06-26	United States	2022-09-29	ST1117	2	1	Ⅰ-E	28、28	7、17	26																wzi356	KL117																		SHV-33
187	NZ_CP031798.1	bovine	2006	United States	2022-11-22	ST43	0	2																				wzi30	KL30																		SHV-11.v1^	35Q
188	NZ_CP081894.1	bovine	2015-08-03	United States	2022-09-29	ST111	2	1	Ⅰ-E	28、28	7、24	33					ybt 10;ICEKp2	164										wzi63	KL63																		SHV-11.v1^	35Q
189	NZ_CP081892.1	bovine	2016-10-16	United States	2022-09-29	ST4	0	0																				wzi56	KL55																		SHV-11.v1^	35Q
190	NZ_CP091326.1	bovine	2019-07-25	China	2022-05-13	ST65	0	2																				wzi72	KL2																		SHV-11.v1^	35Q
191	NZ_CP081897.1	bovine	2014-05-08	United States	2022-09-29	ST35	2	1	Ⅰ-E	28、28	7、15	24																wzi37	KL22/KL37																		SHV-33
192	NZ_CP081896.1	bovine	2015-06-08	United States	2022-09-29	ST190	0	1																				wzi108	KL118																		SHV-168^	146V
193	NZ_CP081890.1	bovine	2015-07-10	United States	2022-03-16	ST37	0	0																				wzi12	KL12																		SHV-11.v1^	35Q
194	NZ_CP081889.1	bovine	2015-08-23	United States	2022-03-16	ST107	0	3																				wzi69	KL143																		SHV-1^
195	NZ_CP039954.1	cat	2018/8	Switzerland	2022-12-01	ST307	0	1									ybt 10;ICEKp4	384										wzi173	KL102																		SHV-28.v1^		OmpK35-21%
196	NZ_CP039945.1	cat	2019/1	Switzerland	2022-12-01	ST11	0	1									ybt 10;ICEKp4	20-2LV										wzi75	KL105	aac(3)-IV^;aadA2;aph(4)-Ia								sul1;sul2									SHV-11.v1	35Q
197	NZ_CP031613.1	swine	2017/9	China	2022-11-06	ST1	0	2																				wzi89	KL110																		SHV-1^		OmpK35-0%
198	NZ_CP094237.1	swine	2020	China	2022-03-30	ST629	0	0									ybt 16;ICEKp12	277-3LV			iuc 3	88						wzi100	KL10																		SHV-11.v1^	35Q
199	NZ_CP043932.1	chicken	2018/9	China	2022-11-30	ST3410	0	4																				wzi177	KL125																		SHV-1^		OmpK35-18%
200	NZ_CP088126.1	chicken	2020	China	2022-03-15	ST11	0	1																				wzi442																			SHV-11.v1	35Q
201	NZ_CP088120.1	chicken	2020	China	2022-03-15	ST11	0	1																				wzi442																			SHV-11.v1	35Q
202	NZ_CP061842.1	chicken	2019/10	China	2022-12-02	ST1537	0	3																																							SHV-1^
plasmids 1	NZ_CP061841.1
plasmids 2	NZ_CP061817.1
plasmids 3	NZ_CP061836.1
plasmids 4	NZ_CP061825.1
203	LR890740.1	human				ST3095	0	3		30	3																	wzi306	KL55																		LEN-11
204	NZ_CP063904.1	human	2019-02-22	China	2022-11-09	ST86	0	0									ybt 22;ICEKp12	13-1LV										wzi2	KL2																		SHV-1^
205	NZ_CP051160.1	human	2019	China	2022-12-01	ST340	0	1																						aph3-Ia.v1^																	SHV-11.v1	35Q
206	NZ_OX337252.1	human		United Kingdom	2022-10-13	ST1788	2	1	Ⅰ-E	28、28	10、15	27					ybt 10;ICEKp4	384										wzi2	KL2																		SHV-101*	35Q
207	NZ_CP064368.1	human		United States	2022-04-12	ST3	0	0									ybt 12;ICEKp10	128	clb 1	59								wzi3	KL3																		SHV-1^
208	LR890512.1	human			2020-10-30	ST925	0	3																				wzi84	KL28																		LEN-2^
209	LR890698.1	human			2020-10-30	ST641	1	5																				wzi201	KL60																		LEN-16
210	NZ_CP026177.1	human	2016	United States	2022-11-06	ST252	0	4																				wzi81	KL81																		SHV-1^
211	NZ_CP021960.1	human	2016	United States	2022-11-05	ST37	0	1									ybt 28;ICEKp6	222										wzi75	KL105	aac(6')-IIa.v2;aadA2*;armA;strA.v1^;strB.v1					mphE.v2;msrE*	catB11*		sul1;sul2	tet(A).v2		dfrA1.v1*	CMY-4.v1		CTX-M-15			SHV-11.v1^	35Q	OmpK35-16%
212	NZ_CP024489.1	human	2013-01-12	Australia	2022-11-05	ST29	0	1																				wzi85	KL30	aac(6')-Ib-cr.v2;strA.v1^;strB.v1			qnrB1.v2^			CatB4.v1		sul2	tet(A).v1		dfrA14.v2*	OXA-1;TEM-1D.v1^		CTX-M-15			SHV-187
213	LR890748.1	human		Australia	2020-10-30	ST681	0	4																				wzi69	KL143																		LEN-2^
214	NZ_CP048430.1	human	2018-07-14	China	2022-11-08	ST11	0	2									ybt 9;ICEKp3	503-1LV										wzi64	KL64	aadA2																	SHV-11.v1	35Q	OmpK35-17%;OmpK36GD
215	NZ_CP072825.1	human	2015-11-01	Iraq	2022-11-24	ST1731	2	1	Ⅰ-E、Ⅳ-A3	29、29	43、15	60																wzi162	KL122	aac(3)-IId^;aac(6')-Ib'.v1;aadA*								sul2	tet(B).v2*;tetR		dfrA14.v2*	OXA-9.v1;TEM-1D.v1^				OXA-48
216	NZ_CP026392.1	human	2016	United States	2022-11-06	ST252	0	3																				wzi81	KL81																	KPC-2	SHV-1^
217	NZ_AP014950.1	human	2016	Japan	2022-11-05	ST3851	1	4	Ⅰ-E	29	11	12																																			LEN-42^
218	NZ_LR890490.1	human		Australia	2022-10-10	ST792	1	2	Ⅰ-E	29	26	27					ybt 17;ICEKp10	281	clb 3	15								wzi25	KL25																		SHV-1*
219	NZ_CP021833.1	human		United States	2022-11-05	ST258	0	2									ybt 17;ICEKp10	247	clb 3	62								wzi154	KL107																		SHV-11.v1	35Q	OmpK35-25%
plasmids 1	NZ_CP021857.1
plasmids 2	NZ_CP021829.1
220	NZ_LR890702.1	human		Australia	2022-11-09	ST231	0	1									ybt 15;ICEKp11	230										wzi64	KL64															CTX-M-15			SHV-1^
221	NZ_CP058960.1	human	2018	China	2022-12-01	ST11	0	1																				wzi385	KL22/KL37																		SHV-11.v1	35Q	OmpK35-37%
222	NZ_LR890254.1	human		Australia	2022-11-08	ST231	0	1									ybt 15;ICEKp11	230										wzi64	KL64															CTX-M-15			SHV-1^
223	NZ_LR890632.1	human		Australia	2022-10-10	ST231	0	1									ybt 15;ICEKp11	230										wzi64	KL64															CTX-M-15			SHV-1^
224	NZ_CP028994.1	human		United States	2022-11-06	ST11	0	2									ybt 15;ICEKp11	231										wzi64	KL64																		SHV-11.v1	35Q	OmpK35-70%;OmpK36-28%
225	NZ_CP031800.1	human		Australia	2022-11-06	ST231	0	1									ybt 15;ICEKp11	230										wzi64	KL64															CTX-M-15			SHV-1^
226	NZ_LR890515.1	human		Australia	2022-10-10	ST231	0	1									ybt 15;ICEKp11	230										wzi64	KL64															CTX-M-15			SHV-1^
227	NZ_LR890500.1	human		Australia	2022-11-09	ST231	0	1									ybt 15;ICEKp11	230										wzi64	KL64															CTX-M-15			SHV-1^
228	NZ_CP056425.1	human	2017	United Kingdom	2023-03-08	ST188	0	8																				wzi104	KL51																		SHV-37	35Q
229	LR890248.1	human		Australia	2020-10-30	ST386	0	3		28	3																	wzi371	KL138																		LEN-16
230	NZ_CP063878.1	human	2018/12	China	2023-02-11	ST101	0	3									ybt 9;ICEKp3	172-1LV										wzi137	KL17																		SHV-1^		OmpK35-28%
231	NZ_AP018671.1	human	2017/8	Japan	2022-11-06	ST11	0	1									ybt 9;ICEKp3	503										wzi209	KL47																		SHV-11.v1	35Q	OmpK35-17%;OmpK36GD
232	NZ_CP034415.1	human	2016-04-14	China	2022-11-07	ST11	0	1									ybt 9;ICEKp3	503										wzi64	KL64	aadA2																	SHV-11.v1	35Q	OmpK35-17%;OmpK36GD
233	LR890587.1	human		Australia	2020-10-30	ST925	0	4																				wzi335	KL9																		LEN-2^
234	LR890531.1	human		Australia	2020-10-30	ST323	0	1																				wzi262	KL21	aac(6')-Ib-cr.v2;strA.v1^;strB.v1			qnrB1.v2^			CatB4.v1		sul2	tet(A).v1		dfrA14.v2*	OXA-1;TEM-1D.v1^		CTX-M-15			SHV-1^		OmpK36-0%
235	NZ_CP083775.1	human	2021	Australia	2022-12-02	ST3073	0	3																				wzi364	KL132																		SHV-107*	35Q
236	NZ_CP099413.1	human	2015/9	China	2022-07-10	ST11	0	1									ybt 9;ICEKp3	503										wzi64	KL64	aadA2																	SHV-11.v1	35Q	OmpK35-17%;OmpK36GD
237	NZ_CP083443.1	human	2021-06-12	China	2022-05-01	ST2237	2	1	Ⅰ-E	29、29	9、11	22	M	M+M			ybt 14;ICEKp12	143-3LV			iuc 1	1-1LV					rmpA2_8-60%	wzi19	KL19	aac(3)-IId^;armA			qnrB4		mphE.v2;msrE			sul1				DHA-1					SHV-11.v1^;SHV-28.v1^	35Q
plasmids 1	NZ_CP083427.1
plasmids 2	NZ_CP083431.1
238	NZ_CP064205.1	human	2018	China	2022-11-09	ST23	2	2	Ⅰ-E	28、29	4、12	18					ybt 1;ICEKp10	46	clb 2	29								wzi1	KL1																		SHV-11.v1^	35Q
239	LR890476.1	human		Australia	2020-10-30	ST925	0	3																				wzi173	KL102																		LEN-2^
240	NZ_CP063890.1	human	2019-02-22	China	2022-11-09	ST23	2	3	Ⅰ-E	28、28	34、16	52					ybt 1;ICEKp10	46	clb 2	29-2LV								wzi1	KL1																		SHV-11.v1^	35Q
241	NZ_CP066534.1	human	2019-07-09	China	2022-11-09	ST11	0	2									ybt 9;ICEKp3	503										wzi64	KL64	aadA2																	SHV-11.v1	35Q	OmpK35-17%;OmpK36GD
242	NZ_CP035383.1	human	2017-07-04	China	2022-11-06	ST23	2	3	Ⅰ-E	28、28	11、16	29					ybt 1;ICEKp10	46-1LV	clb 2	29								wzi1	KL1																		SHV-11.v1^	35Q
243	NZ_CP089024.1	human		United States	2022-12-24	ST23	2	3	Ⅰ-E	28、28	9、28	39					ybt 1;ICEKp10	46-1LV	clb 2	29								wzi1	KL1																		SHV-11.v1^	35Q
244	NZ_CP041082.1	human		United States	2022-11-30	ST101	0	3									ybt 9;ICEKp3	183										wzi137	KL17															CTX-M-15			SHV-1^		OmpK35-17%;OmpK36GD
245	LR890438.1	human		Australia	2020-10-30	ST925	0	3																				wzi386																			LEN-2^
246	NZ_CP055509.1	human	2017	United Kingdom	2022-05-17	ST3705	1	4	Ⅰ-E	29	37	38																wzi201	KL60																		SHV-36	35Q
247	NZ_LR890381.1	human		Australia	2022-11-09	ST323	0	1																				wzi262	KL21	aac(6')-Ib-cr.v2			qnrB1.v2^			CatB4.v1			tet(A).v1		dfrA14.v2*	OXA-1		CTX-M-15			SHV-1^
248	NZ_CP056307.1	human	2017	United Kingdom	2022-05-17	ST3705	1	4																				wzi201	KL60																		SHV-36	35Q
249	NZ_CP101726.1	human	2021	China	2022-08-01	ST11	0	1									ybt 9;ICEKp3	503										wzi64	KL64	aadA2														CTX-M-65			SHV-11.v1	35Q	OmpK35-17%;OmpK36GD
plasmids 1	NZ_CP101715.1																													aadA2											dfrA14.v2*
plasmids 2	NZ_CP101718.1
plasmids 3	NZ_CP101729.1
250	NZ_CP055087.1	human	2018/12	China（Hong Kong）	2023-03-08	ST11	0	2									ybt 10;ICEKp4	26										wzi75	KL105	aac(3)-IV^;aac(6')-Ib-cr.v2^;aadA2;aph(4)-Ia			qnrB4			catB3.v2;floR.v1*	arr-3	sul1				DHA-1;OXA-1					SHV-11.v1	35Q
251	NZ_CP058857.1	human	2018/12	China(Hong Kong)	2023-03-09	ST11	0	2									ybt 10;ICEKp4	26										wzi75	KL105	aac(3)-IV^;aac(6')-Ib-cr.v2^;aadA2;aph(4)-Ia			qnrB4			catB3.v2;floR.v1*	arr-3	sul1				DHA-1;OXA-1					SHV-11.v1	35Q
252	NZ_CP064258.1	human	2018/2019	China	2022-11-09	ST11	0	2									ybt 9;ICEKp3	503										wzi64	KL64																		SHV-11.v1	35Q	OmpK35-17%;OmpK36GD
253	NZ_CP039960.1	human	2018/9	Switzerland	2022-12-01	ST11	0	2									ybt 10;ICEKp4	20-2LV										wzi75	KL105	aac(3)-IV^;aadA2;aph(4)-Ia								sul1;sul2									SHV-11.v1	35Q
254	NZ_CP058358.1	human	2003	Poland	2022-11-13	ST111	2	3	Ⅰ-E	28、28	7、12	21					ybt 16;ICEKp12	550																								TEM-1D.v1^					SHV-11.v1^	35Q
255	NZ_CP039957.1	human	2018/9	Switzerland	2022-12-01	ST11	0	2									ybt 16;ICEKp12	20-2LV										wzi75	KL105	aac(3)-IV^;aadA2;aph(4)-Ia								sul1;sul2									SHV-11.v1	35Q
256	NZ_CP026751.1	human		United States	2022-11-06	ST14	2	1	Ⅰ-E	29、28	9、12	23	M	M+M			ybt 14;ICEKp5	140										wzi2	KL2	aac(6')-Ib-cr.v2;sat-2						CatB4.v1					dfrA1.v1	OXA-1					SHV-28.v1^		OmpK35-64%;OmpK36GD
257	NZ_CP054744.1	human	2019-04-15	China	2023-01-01	ST11	0	1									ybt 9;ICEKp3	503-1LV										wzi64	KL64																		SHV-11.v1^	35Q	OmpK35-17%;OmpK36GD
258	NZ_CP054738.1	human	2019-04-15	China	2023-01-01	ST11	0	1									ybt 9;ICEKp3	503-1LV										wzi64	KL64																		SHV-11.v1^	35Q	OmpK35-17%;OmpK36GD
259	NZ_CP054720.1	human	2019-04-27	China	2023-01-01	ST11	0	1									ybt 9;ICEKp3	503-1LV										wzi64	KL64																		SHV-11.v1^	35Q	OmpK35-17%;OmpK36GD
260	NZ_CP054774.1	human	2019-04-12	China	2023-01-01	ST11	0	1									ybt 9;ICEKp3	503-1LV										wzi64	KL64																		SHV-11.v1^	35Q	OmpK35-17%;OmpK36GD
261	NZ_CP064223.1	human	2018/2019	China	2022-11-09	ST11	0	1									ybt 9;ICEKp3	503										wzi64	KL64																		SHV-11.v1	35Q	OmpK35-17%;OmpK36GD
262	NZ_CP040833.1	human	2016	China	2022-12-02	ST11	0	2									ybt 9;ICEKp3	503										wzi209	KL47																		SHV-11.v1^	35Q	OmpK35-17%;OmpK36GD
263	NZ_CP040861.1	human		United States	2022-11-08	ST10	1	3	Ⅰ-E	28	8	9																wzi236	KL10	aph3-Ia.v1^																	SHV-1^
264	NZ_CP021708.1	human		United States	2022-11-05	ST14	2	1	Ⅰ-E	29、28	9、12	23	M	M+M			ybt 14;ICEKp5	140										wzi2	KL2	sat-2											dfrA1.v1						SHV-28.v1^		OmpK36GD
plasmids 1	NZ_CP021714.1
plasmids 2	NZ_CP021715.1																													aadA2								sul1
plasmids 3	NZ_CP021743.1
265	NZ_CP029099.1	human		United States	2022-11-20	ST512	0	2																				wzi154	KL107	aadA2								sul1									SHV-11.v1	35Q	OmpK35-25%;OmpK36GD
266	NZ_FO834906.1	human	2014	France	2022-11-04	ST66	2	2	Ⅰ-E	29、29	10、8	20					ybt 12;ICEKp10	315	clb 1	9								wzi4	KL2
267	NZ_CP057069.1	human	2017	United Kingdom	2023-03-08	ST3383	0	1																				wzi27	KL27																		SHV-71	146V
268	NZ_CP087272.1	human	2021-04-02	China	2022-04-12	ST11	0	2																				wzi174	KL74	aadA2								sul1						CTX-M-15			SHV-11.v1	35Q	OmpK35-25%
269	NZ_CP018816.1	human		United States	2022-11-05	ST11	0	2																				wzi174	KL74	aadA2								sul1						CTX-M-15			SHV-11.v1	35Q	OmpK35-25%
270	NZ_LR890356.1	human		Australia	2022-11-09	ST35	2	1	Ⅰ-E	28、28	7、21	30					ybt 8;ICEKp3	196										wzi37	KL22																		SHV-33
271	NZ_CP021955.1	human	2016/2017	United States	2022-11-05	ST1161	0	1																				wzi19	KL19																		SHV-187		OmpK35-40%;OmpK36-24%
272	NZ_CP034281.1	human	2018	United States	2022-11-06	ST307	0	1																				wzi173	KL102																				SHV-28.v1^
273	NZ_CP078033.1	human	2016/2	Pakistan	2022-12-02	ST14	2	1	Ⅰ-E	29、28	9、12	23	M	M+M			ybt 14;ICEKp5	140-1LV										wzi2	KL2	aac(6')-Ib-cr.v2;sat-2						CatB4.v1					dfrA1.v1	OXA-1		CTX-M-15			SHV-28.v1^		OmpK35-20%;OmpK36GD
274	NZ_CP032178.1	human		United States	2022-11-06	ST101	0	4									ybt 9;ICEKp3	183										wzi137	KL17	aac(6')-Ib4^;aadA1.v1^;aphA15						catB2.v1		sul1						SHV-12		VIM-1	SHV-1^	238S;240K;35Q	OmpK35-17%
275	NZ_CP064217.1	human	2018/2019	China	2022-11-09	ST11	0	1									ybt 9;ICEKp3	503										wzi64	KL64															SHV-12				238S;240K;35Q	OmpK35-17%;OmpK36GD
276	NZ_CP063908.1	human	2019-02-22	China	2022-11-09	ST23	2	4	Ⅰ-E	28、28	8、8	18					ybt 1;ICEKp10	54	clb 2	29								wzi1	KL1																		SHV-11.v1^	35Q
277	LR890399.1	human		Australia	2020-10-30	ST347	0	3																				wzi244	KL14																		LEN-9
278	NZ_CP020108.1	human		United States	2022-11-05	ST258	0	2																				wzi29	KL106	aadA2								sul1									SHV-11.v1	35Q	OmpK35-25%
279	NZ_LR890464.1	human		Australia	2022-10-10	ST23	2	1	Ⅰ-E	28、28	27、21	50					ybt 1;ICEKp10	47	clb 2	29								wzi1	KL1																		SHV-11.v1^	35Q
280	NZ_CP021757.1	human		United States	2022-11-05	ST147	1	1	Ⅰ-E	29	43	44					ybt 10;ICEKp4	384										wzi64	KL64															CTX-M-15			SHV-11.v1^	35Q	OmpK35-76%;OmpK36TD
281	NZ_CP063913.1	human	2019-02-22	China	2022-11-09	ST36	0	1									ybt 14;ICEKp12	357-2LV										wzi27	KL27																		SHV-40^	35Q
282	NZ_CP026178.1	human	2016	United States	2022-11-06	ST359	0	3																				wzi199	KL110																		SHV-1^		OmpK35-9%;OmpK36-8%
283	NZ_CP021539.1	human		United States	2022-11-05	ST258	0	2																				wzi154	KL107	aadA2								sul1									SHV-11.v1	35Q	OmpK35-25%;OmpK36-75%
284	NZ_CP097651.1	human	2020-08-27	China	2022-05-30	ST23	2	2	Ⅰ-E	28、28	8、24	34					ybt 1;ICEKp10	46	clb 2	29-1LV								wzi1	KL1																		SHV-11.v1^	35Q
285	NZ_CP075286.1	human	2020/7	China	2022-11-25	ST11	0	2																				wzi44	KL123																		SHV-11.v1	35Q
286	LR890281.1	human		Australia	2020-10-16	ST681	0	3																				wzi236	KL10																		LEN-2^
287	NZ_CP056222.1	human	2017	United Kingdom	2022-05-17	ST461	0	3																				wzi133	KL25				qnrB4					sul1				DHA-1					SHV-1^
288	NZ_CP051159.1	human	2019	China	2022-12-02	ST11	0	3									ybt 9;ICEKp3	503			iuc 1	1					rmpA2_8-60%	wzi209	KL47	aac(3)-IId^					mphA							TEM-1D.v1^		SHV-12			SHV-11.v1^	238S;240K;35Q;35Q	OmpK35-17%;OmpK36GD
289	NZ_CP014647.1	human	2013	United States	2022-11-30	ST258	0	2																				wzi154	KL107	aadA2								sul1									SHV-11.v1	35Q	OmpK35-25%
290	NZ_AP024579.1	human	2020	Japan	2023-02-11	ST628	0	3																				wzi426										sul1	tet(A).v1		dfrA1.v1			CTX-M-14			SHV-1		OmpK36-65%
291	NZ_CP021740.1	human		United States	2022-11-05	ST45	1	3	Ⅰ-E	29	64	65					ybt 10;ICEKp4	78										wzi133	KL25																		SHV-1		OmpK36-67%
292	NZ_CP063922.1	human	2019-02-22	China	2022-11-09	ST35	2	3	Ⅰ-E	28、28	21、7	30																wzi37	KL22/KL37																		SHV-33
293	NZ_CP063871.1	human	2019-02-28	China	2022-11-09	ST1662	0	1																				wzi177	KL125																		SHV-217
294	NZ_CP006798.1	human	2013/3	United States	2022-11-18	ST14	2	1	Ⅰ-E	28、29	12、9	23	M	M+M			ybt 14;ICEKp5	140										wzi2	KL2	aac(6')-Ib-cr.v2;sat-2						CatB4.v1					dfrA1.v1	OXA-1					SHV-28.v1^		OmpK36GD
295	NZ_CP021549.1	human		United States	2022-11-05	ST258	0	2																				wzi154	KL107																		SHV-11.v1	35Q	OmpK35-25%
296	NZ_CP055174.1	human	2018/12	China(Hong Kong)	2023-03-08	ST35	2	2	Ⅰ-E	28、28	7、21	30																wzi16	KL16																		SHV-33
plasmids 1	NZ_CP055179.1
plasmids 2	NZ_CP055163.1
plasmids 3	NZ_CP055156.1
297	NZ_CP021751.1	human		United States	2022/15	ST258	0	2																				wzi154	KL107																		SHV-11.v1	35Q	OmpK35-25%;OmpK36-45%
298	NZ_CP030341.1	human		United States	2022-11-06	ST258	0	2																				wzi154	KL107	aac(6')-Ib'.v1																	SHV-11.v1	35Q	OmpK35-25%
299	NZ_CP081865.1	human	2018	China	2022-10-12	ST147	1	1	Ⅰ-E	29	43	44	R+M+M	M+M			ybt 9;ICEKp3	173-2LV										wzi64	KL64																		SHV-11.v1^	35Q	OmpK35-25%
300	NZ_CP052036.1	human	2016-03-14	China	2022-12-01	ST660	0	1									ybt 5;ICEKp6	9-2LV										wzi16	KL16																		SHV-1^
301	NZ_LR890471.1	human		Australia	2022-11-09	ST35	2	1	Ⅰ-E	28、28	18、7	27					ybt 9;ICEKp3	183										wzi16	KL16																		SHV-33
302	NZ_CP021685.1	human		United States	2022-11-05	ST11	0	2									ybt 15;ICEKp11	230-2LV										wzi24	KL24																		SHV-11.v1	35Q
303	NZ_CP057459.1	human	2017	United Kingdom	2022-05-17	ST45	1	3	Ⅰ-E	29	51	52					ybt 10;ICEKp4	78-2LV										wzi5	KL5																		SHV-1
304	NZ_CP021944.1	human		United States	2022-11-05	ST147	1	1	Ⅰ-E	29	43	44	R+M	M			ybt 9;ICEKp3	173-2LV										wzi64	KL64																		SHV-11.v1^	35Q	OmpK35-25%
305	NZ_CP021939.1	human		United States	2022-11-05	ST147	1	1	Ⅰ-E	29	43	44	R+M+M	M+M			ybt 9;ICEKp3	173-2LV										wzi64	KL64																		SHV-11.v1^	35Q	OmpK35-25%
306	NZ_CP077763.1	human	2020-04-20	China	2022-12-02	ST11	0	2									ybt 9;ICEKp3	503										wzi64	KL64																		SHV-11.v1	35Q	OmpK35-17%;OmpK36GD
307	NZ_CP071252.1	human	2019/8	Switzerland	2022-06-01	ST3251	1	3	Ⅰ-E	29	64	65					ybt 10;ICEKp4	78										wzi114	KL30																		SHV-1^
plasmids 1	NZ_CP071237.1
plasmids 2	NZ_CP071244.1
308	NZ_CP047336.1	human	2019/6	China	2022-11-24	ST395	0	3																				wzi384	KL102	aac(6')-Ib-cr.v2;armA					mphE.v2;msrE	catB3.v2	arr-3	sul1				OXA-1					SHV-11.v1	35Q	OmpK35-38%
309	NZ_LR890554.1	human		Australia	2022-11-09	ST412	0	2																				wzi206	KL57																		SHV-1
310	NZ_LR890600.1	human		Australia	2022-11-09	ST29	0	1																				wzi85	KL30																		SHV-187
311	NZ_CP075256.1	human	2019/5	China	2022-11-25	ST147	1	1	Ⅰ-E	29	38	39	R+M+M	M+M														wzi88	KL157																		SHV-11.v1^	35Q	OmpK35-43%
312	NZ_CP055005.1	human	2018/12	China(Hong Kong)	2023-03-08	ST11	0	2									ybt 10;ICEKp4	26										wzi75	KL105																		SHV-11.v1	35Q
313	NZ_CP015025.1	human	2013	United States	2022-11-30	ST273	1	1	Ⅰ-E	29	43	44																wzi174	KL74																		SHV-11.v1^	35Q	OmpK36-21%
314	NZ_LR890542.1	human		Australia	2022-10-10	ST461	0	1																				wzi133	KL25																		SHV-1^
315	NZ_CP058361.1	human	2003	Poland	2022-11-13	ST111	2	2									ybt 16;ICEKp12	550										wzi63	KL63													TEM-1D.v1^					SHV-11.v1^	35Q
316	NZ_CP076863.1	human	2015	Egypt	2020-05-13	ST5236	0	2																																				CTX-M-15*			SHV-121*	35Q
317	NZ_CP042310.1	human	2017	Italy	2022-12-01	ST1519	0	2									ybt 9;ICEKp3	171-1LV										wzi154	KL107																		SHV-11.v1	35Q	OmpK35-25%;OmpK36-37%
318	NZ_CP031808.1	human	2017/2018	Australia	2022-11-06	ST29	0	1																				wzi327	KL63																		SHV-187
319	NZ_LR890185.1	human		Australia	2022-11-09	ST133	0	1					M+S	M+M	M													wzi180	KL116																		SHV-75
320	NZ_CP065347.1	human	2017-06-17	China	2022-11-09	ST11	0	2																				wzi93	KL112	aadA2								sul1									SHV-11.v1	35Q	OmpK35-17%
321	NZ_CP065343.1	human	2017-06-16	China	2022-11-09	ST11	0	2																				wzi93	KL112	aadA2								sul1									SHV-11.v1	35Q	OmpK35-17%
322	NZ_CP042311.1	human	2017	Italy	2023-03-19	ST1519	0	2									ybt 9;ICEKp3	171-2LV										wzi154	KL107																		SHV-11.v1	35Q	OmpK35-25%;OmpK36GD
323	NZ_AP022078.1	human	2018-08-06	Japan	2022-12-02	ST29	0	2																				wzi85	KL30															CTX-M-2			SHV-187		OmpK35-21%
plasmids 1	NZ_AP022074.1
plasmids 2	NZ_AP022062.1
plasmids 3	NZ_AP022051.1
324	NZ_LR890369.1	human		Australia	2022-11-09	ST29	0	1																				wzi85	KL30																		SHV-187
325	NZ_CP063939.1	human	2019-02-22	China	2022-11-09	ST133	0	0					M+S	M+M														wzi180	KL116																		SHV-75
326	NZ_LR890415.1	human		Australia	2022-11-09	ST29	0	1																				wzi85	KL30																		SHV-187
327	NZ_CP020067.1	human		United States	2022-11-05	ST14	2	1	Ⅰ-E	29、28	9、12	23	M	M+M														wzi2	KL2	aac(6')-Ib-cr.v2;sat-2						CatB4.v1					dfrA1.v1	OXA-1		CTX-M-15			SHV-28.v1^		OmpK36GD
328	NZ_LR890422.1	human		Australia	2022-11-09	ST45	1	3	Ⅰ-E	29	64	65					ybt 10;ICEKp4	80										wzi50	KL15																		SHV-1
329	NZ_CP058548.1	human	2018/12	China	2023-02-11	ST231	0	1																				wzi73	KL104																		SHV-1^
330	NZ_CP022611.1	human	2016	United States	2022-11-20	ST14	2	1	Ⅰ-E	29、28	9、12	23	M	M+M														wzi2	KL2	aac(6')-Ib-cr.v2;sat-2						CatB4.v1					dfrA1.v1	OXA-1		CTX-M-15			SHV-28.v1^		OmpK36GD
331	NZ_LR890434.1	human		Australia	2022-10-10	ST17	0	1									ybt 15;ICEKp11	232										wzi141	KL25																		SHV-11.v1^	35Q
332	NZ_LR890679.1	human		Australia	2022-11-09	ST29	0	1																				wzi85	KL30																		SHV-187
333	LR890320.1	human	2021	Australia	2022-11-08	ST3061	2	2	Ⅰ-E	28、29	10、14	26																wzi8	KL8																		SHV-42*	25S
334	NZ_CP065341.1	human	2017-06-15	China	2022-11-09	ST1128	0	2																				wzi100	KL10																		SHV-27^	156D
335	NZ_CP065351.1	human	2017-06-18	China	2022-11-09	ST1128	0	2																				wzi100	KL10																		SHV-27^	156D
336	NZ_LR890374.1	human		Australia	2022-10-10	ST29	0	1																				wzi85	KL30																		SHV-187
plasmids 1	NZ_LR890365.1
plasmids 2	NZ_LR890368.1
plasmids 3	NZ_LR890349.1
337	NZ_CP064211.1	human	2018/2019	China	2022-11-09	ST11	0	1									ybt 9;ICEKp3	503										wzi64	KL64																		SHV-11.v1	35Q	OmpK35-17%;OmpK36GD
338	NZ_CP024548.1	human	2017-06-19	Australia	2022-11-05	ST37	0	0																				wzi14	KL14																		SHV-11.v1^	35Q
339	NZ_CP067255.1	human	2014	Switzerland	2022-11-24	ST307	0	1																				wzi173	KL102																		SHV-28.v1^
340	NZ_CP014755.1	human	2014	United States	2022-11-30	ST147	1	1	Ⅰ-E	29	43	44	R+S+M+M+M	M+M			ybt 9;ICEKp3	478-2LV										wzi64	KL64																		SHV-11.v1^	35Q	OmpK35-25%
341	NZ_CP014762.1	human	2014	United States	2022-11-30	ST37	0	1																				wzi50	KL15																		SHV-11.v1^	35Q
342	NZ_CP020071.1	human		United States	2022-11-05	ST258	0	2																				wzi154	KL107	aadA2								sul1									SHV-11.v1	35Q	OmpK35-25%
343	NZ_LR890446.1	human		Australia	2022-11-09	ST711	0	2									ybt 8;ICEKp9	168										wzi303	KL54	aac(3)-IIa.v1^;aac(3)-IIa.v1^;aac(6')-Ib-cr.v2;aac(6')-Ib-cr.v2;strA.v1^;strB.v1			qnrB1.v2^			CatB4.v1;CatB4.v1		sul2	tet(A).v1		dfrA14.v2*	OXA-1;TEM-1D.v1^		CTX-M-15			SHV-187
344	NZ_CP102390.1	human	2021-12-19	China	2022-08-11	ST11	0	1									ybt 9;ICEKp3	503-1LV										wzi64	KL64																		SHV-11.v1^	35Q	OmpK35-17%;OmpK36GD
345	NZ_CP029738.1	human		United States	2022-11-06	ST16	0	1																				wzi110	KL149															SHV-12			SHV-1	238S;240K;35Q	OmpK35-36%
346	NZ_CP020061.1	human		United States	2022-11-05	ST234	2	2	Ⅰ-E	28、28	6、8	16					ybt 17;ICEKp10	269	clb 3	19								wzi114	KL30																		SHV-27	156D
347	NZ_CP036442.1	human	2014	United States	2022-11-22	ST45	1	4	Ⅰ-E	29	64	65					ybt 10;ICEKp4	78										wzi101	KL24																		SHV-1
348	NZ_CP056830.1	human	2017	United Kingdom	2023-03-08	ST45	1	3	Ⅰ-E	29	64	65					ybt 10;ICEKp4	78										wzi133	KL25																		SHV-1
349	NZ_LR890648.1	human		Australia	2022-11-09	ST20	0	3									ybt 14;ICEKp5	135										wzi84	KL28																		SHV-187*
350	NZ_CP064208.1	human	2018	China	2022-11-09	ST23	2	1	Ⅰ-E	28、28	4、9	15					ybt 1;ICEKp10	47-1LV	clb 2	29								wzi1	KL1																		SHV-11.v1^	35Q
351	NZ_CP056432.1	human	2017	United Kingdom	2023-03-19	ST20	0	3																				wzi24	KL24																		SHV-187		OmpK35-40%;OmpK36-0%
352	NZ_CP028932.1	human		United Kingdom	2022-11-06	ST14	2	1	Ⅰ-E	29、28	9、12	23	M	M+M			ybt 14;ICEKp5	140										wzi2	KL2	aac(6')-Ib-cr.v2;sat-2						CatB4.v1					dfrA1.v1	OXA-1					SHV-28.v1^		OmpK36GD
353	NZ_CP054984.1	human	2018/12	China(Hong Kong)	2023-03-08	ST45	1	3	Ⅰ-E	29	65	66					ybt 10;ICEKp4	78-1LV										wzi149	KL62																		SHV-1
354	NZ_CP024542.1	human	2017-06-19	Australia	2022-11-05	ST37	0	0									ybt 10;ICEKp4	121										wzi14	KL14																		SHV-11.v1^	35Q
355	NZ_CP064129.1	Aratinga solstitialis（太阳鹦哥）	2018/12	China	2019-02-22	ST578	0	2																				wzi393																			SHV-1^
356	CP053358.1	bovine	2015	Egypt	2020-05-13	ST17	0	1									ybt 15;ICEKp11	230										wzi141	KL25																		SHV-11.v1^	35Q
357	NZ_CP104110.1	bovine	2013-10-04	Egypt	2022-09-14	ST1106	1	3	Ⅰ-E	29	37	38																wzi162	KL122																		SHV-11.v1^	35Q
plasmids 1	NZ_CP104211.1
plasmids 2	NZ_CP104124.1
358	NZ_CP049947.1	Canis lupus familiaris	2019/12	Switzerland	2022-12-01	ST11	0	2									ybt 10;ICEKp4	20-2LV										wzi75	KL105	aac(3)-IV^;aadA2;aph(4)-Ia								sul1;sul2									SHV-11.v1	35Q
359	NZ_CP049716.1	Canis lupus familiaris	2011-03-03	Switzerland	2022-12-01	ST11	0	2									ybt 10;ICEKp4	26										wzi75	KL105	aadA2								sul1									SHV-11.v1	35Q
360	NZ_CP049719.1	Canis lupus familiaris	2006-05-23	Switzerland	2022-12-01	ST11	0	2									ybt 10;ICEKp4	26										wzi75	KL105	aadA2								sul1									SHV-11.v1	35Q
361	NZ_CP098159.1	Canis lupus familiaris	2017/7	South Korea	2022-06-08	ST307	0	1									ybt 10;ICEKp4	384										wzi173	KL102																		SHV-28.v1^
362	NZ_CP098165.1	Canis lupus familiaris	2017/7	South Korea	2022-06-08	ST307	0	1									ybt 10;ICEKp4	384										wzi173	KL102																		SHV-28.v1^
363	NZ_CP098161.1	Canis lupus familiaris	2017/7	South Korea	2022-06-08	ST307	0	1									ybt 10;ICEKp4	384										wzi173	KL102																		SHV-28.v1^
364	NZ_CP098167.1	Canis lupus familiaris	2017/7	South Korea	2022-06-08	ST307	0	1									ybt 10;ICEKp4	384										wzi173	KL102																		SHV-28.v1^
365	NZ_CP098145.1	Canis lupus familiaris	2017/8	South Korea	2022-06-08	ST307	0	2																				wzi173	KL102																		SHV-28.v1^
366	NZ_CP098149.1	Canis lupus familiaris	2017/8	South Korea	2022-06-08	ST307	0	2																				wzi173	KL102	aac(6')-Ib-cr.v2									tet(A).v1					CTX-M-15			SHV-28.v1^
367	NZ_CP098131.1	Canis lupus familiaris	2017/9	South Korea	2022-06-08	ST392	1	2	Ⅰ-E	29	43	44	R+M+M	M+M														wzi187	KL27																		SHV-11.v1^	35Q
368	NZ_CP098128.1	Canis lupus familiaris	2017/9	South Korea	2022-06-08	ST392	1	2	Ⅰ-E	29	43	44	R+M+M	M+M														wzi187	KL27																		SHV-11.v1^	35Q
369	NZ_CP098123.1	Canis lupus familiaris	2017/11	South Korea	2022-06-08	ST392	1	2	Ⅰ-E	29	43	44	R+M+M	M+M														wzi187	KL27																		SHV-11.v1^	35Q
370	NZ_CP098141.1	Canis lupus familiaris	2017/9	South Korea	2022-06-08	ST392	1	2	Ⅰ-E	29	43	44	R+M+M	M+M														wzi187	KL27																		SHV-11.v1^	35Q
371	NZ_CP098136.1	Canis lupus familiaris	2017/9	South Korea	2022-06-08	ST392	1	2	Ⅰ-E	29	43	44	R+M+M	M+M														wzi187	KL27																		SHV-11.v1^	35Q
372	NZ_CP098175.1	Canis lupus familiaris	2017/7	South Korea	2022-06-08	ST17	0	2																				wzi197	KL141																		SHV-11.v1^	35Q
373	NZ_CP098169.1	Canis lupus familiaris	2017/7	South Korea	2022-06-08	ST392	1	2	Ⅰ-E	29	43	44	R+M+M	M+M														wzi187	KL27																		SHV-11.v1^	35Q	OmpK35-0%
374	CP098154.1	Canis lupus familiaris	2017/8	South Korea	2022-06-01	ST950	0	1																				wzi7	KL7																		SHV-1*
375	CP098151.1	Canis lupus familiaris	2017/8	South Korea	2022-06-01	ST950	0	0																				wzi7	KL7																		SHV-1*
376	NZ_CP084502.1	capra aegagrus hircus（家山羊）	2021	India	2022-08-30	ST29	0	1									ybt 14;ICEKp5	151										wzi19	KL19																		SHV-187
377	NZ_CP104766.1	horse	2018-01-19	Germany	2022-10-26	ST307	0	1									ybt 10;ICEKp4	384										wzi173	KL102																		SHV-28.v1^		OmpK35-21%
378	CP048412.1	horse	2018-01-01	China	2020-02-06	ST11	0	1									ybt 9;ICEKp3	503										wzi141	KL25	aadA2																	SHV-11.v1	35Q	OmpK35-17%;OmpK36GD
379	NZ_CP049950.1	cat	2019/5	Switzerland	2022-12-01	ST11	0	2									ybt 10;ICEKp4	20-3LV										wzi75	KL105	aac(3)-IV^;aadA2;aph(4)-Ia								sul1*;sul2									SHV-11.v1	35Q
380	NZ_CP049953.1	cat	2019/4	Switzerland	2022-12-01	ST11	0	2									ybt 10;ICEKp4	20-2LV										wzi75	KL105	aadA2								sul1									SHV-11.v1	35Q
381	NZ_CP100511.1	chicken	2022	Switzerland	2022-07-14	ST2053	0	1																																							SHV-11.v1^	35Q
382	NZ_CP100515.1	chicken	2022	Switzerland	2022-07-14	ST2053	0	1																																							SHV-11.v1^	35Q
383	NZ_CP100478.1	chicken	2022	Switzerland	2022-07-14	ST427	2	1	Ⅰ-E	29、28	51、18	71																wzi276	KL30
384	NZ_CP100520.1	chicken	2022	Switzerland	2022-07-14	ST427	2	1	Ⅰ-E	29、28	50、18	70																wzi276	KL30															SHV-45^				156D;238S;240K
385	NZ_CP100542.1	chicken	2022	Switzerland	2022-07-14	ST20	0	0																				wzi173	KL102															SHV-5^				156D;238S;240K
386	NZ_CP068033.1	peafowl（孔雀）	2019-07-11	China	2022-11-10	ST967	0	1																				wzi19	KL19																		SHV-27	156D
387	NZ_CP030923.1	phoca largha（斑海豹）	2017/4	South Korea	2022-11-20	ST375	0	1																				wzi72	KL2																		SHV-1^
388	NZ_CP077816.1	pteropus poliocephalus	2018	Australia	2023-01-01	ST4919	0	0																																							SHV-27^	156D
389	NZ_CP077809.1	pteropus poliocephalus	2017	Australia	2023-01-01	ST5034	1	3	Ⅰ-E	29	25	26																wzi41	KL126																		SHV-110*	35Q
390	NZ_CP077814.1	pteropus poliocephalus	2018	Australia	2023-01-01	ST5035	0	1																				wzi7	KL7																		SHV-110^	156D;35Q
391	NZ_CP077818.1	pteropus poliocephalus	2018	Australia	2023-01-01	ST5037	0	1																				wzi380	KL158																		SHV-1^
392	NZ_CP077806.1	pteropus poliocephalus	2018	Australia	2023-01-01	ST5033	0	0																				wzi11	KL11																		SHV-1
393	NZ_CP077824.1	pteropus poliocephalus	2018	Australia	2023-01-01	ST1017	0	3																				wzi130	KL58																		SHV-11.v1^	35Q
394	NZ_CP077810.1	pteropus poliocephalus	2017	Australia	2023-01-01	ST105	0	2																				wzi383	KL102																		SHV-1^
395	NZ_CP077812.1	pteropus poliocephalus	2018	Australia	2023-01-01	ST5036	0	1																				wzi385	KL22/KL37																		SHV-1^
396	NZ_CP077820.1	pteropus poliocephalus	2018	Australia	2023-01-01	ST661	0	2					M	M+M														wzi84	KL28																		SHV-27	156D
397	CP077821.1	pteropus poliocephalus	2018	Australia	2021-06-30	ST1412	0	2									ybt 10;ICEKp4	76-3LV										wzi154	KL107																		SHV-1
398	NZ_CP040363.1	rabbit	2017/10	China	2022-11-30	ST968	0	3																				wzi5	KL5																		SHV-1
399	CP035777.1	rabbit	2015-11-24	China	2019-02-08	ST3796	0	0																				wzi14	KL14																		SHV-11.v1^	35Q
400	NZ_CP051490.1	red kangaroo	2019/1	China	2023-03-20	ST290	0	5									ybt 14;ICEKp5	393										wzi21	KL21															CTX-M-14			SHV-1
401	NZ_CP072460.1	swine	2019-05-12	China	2022-12-02	ST727	0	1																				wzi83	KL23																		SHV-11.v1^	35Q
402	NZ_CP072456.1	swine	2019-05-11	China	2022-12-02	ST727	0	1																				wzi83	KL23																		SHV-11.v1^	35Q
403	NZ_CP064174.1	swine	2019/6	China	2022-11-09	ST340	0	2																				wzi50	KL15	aadA2^								sul1									SHV-11.v1	35Q	OmpK35-8%
plasmids 1	NZ_CP064156.1
plasmids 2	NZ_CP064167.1
plasmids 3	NZ_CP064146.1
404	NZ_CP079762.1	swine	2018	China	2022-12-02	ST15	2	1	Ⅰ-E	29、29	11、9	22																wzi24	KL24																		SHV-28.v1^		OmpK35-28%
405	NZ_CP055293.1	swine	2017/5	China	2022-11-11	ST37	0	0																																							SHV-11.v1	35Q
406	NZ_CP041099.1	swine	2016-11-04	Thailand	2022-11-30	ST1	0	2																				wzi45	KL45																		SHV-1^
407	NZ_CP041092.1	swine	2016-08-01	Thailand	2022-11-30	ST3541	0	3																																							SHV-1^
420	NZ_CP102869.1	animal	2017/7	China	2022-08-24	ST495	0	3																																							SHV-1^		OmpK35-40%
421	CP120218.1	bovine	2022-01-22	India	2023-03-16	ST160	0	2																				wzi149	KL62																		SHV-11.v1^	35Q	OmpK35-37%;OmpK36-50%
422	CP120219.1	bovine	2022-01-16	India	2023-03-16	ST4232	0	1																				wzi84	KL28																		SHV-11.v1^	35Q	OmpK35-40%
423	NZ_CP049950.1	cat	2019/5	Switzerland	2022-12-01	ST11	0	2									ybt 10;ICEKp4	20-3LV										wzi75	KL105	aac(3)-IV^;aadA2;aph(4)-Ia								sul1*;sul2									SHV-11.v1	35Q
424	NZ_CP049953.1	cat	2019/4	Switzerland	2022-12-01	ST11	0	2									ybt 10;ICEKp4	20-3LV										wzi75	KL105	aac(3)-IV^;aadA2;aph(4)-Ia								sul1*;sul2									SHV-11.v1	35Q
425	NZ_CP087669.1	housefly	2016/6	China	2022-12-16	ST37	0	0																				wzi50	KL15																		SHV-11.v1^	35Q	OmpK35-16%
426	CP119408.1	Lithobates catesbeianus(牛蛙)	2021	China	2023-03-09	ST212	0	2																																							SHV-71	146V
427	CP120222.1	Poultry	2022-02-19	India	2023-03-16	ST147	0	0																				wzi64	KL64																		SHV-11.v1^	35Q	OmpK35-40%
428	CP120221.1	Poultry	2022-02-24	India	2023-03-16	ST147	0	0																				wzi109	KL36																		SHV-11.v1^	35Q	OmpK35-2%
429	NZ_CP063881.1	wild chukar	2018-11-27	China	2022-11-09	ST629	0	2																				wzi100	KL10	aac(3)-IId^														CTX-M-14			SHV-11.v1^	35Q
430	JAEEBR000000000.1	bovine	2018	France	2019/9	ST14	2	1	Ⅰ-E	29、28	9、15	26	M	M+M														wzi2	KL2	strA.v1;strB.v1			qnrB4					sul1				DHA-1					SHV-28.v1^
431	JAEEBS000000000.1	dog	2018	France	2019/9	ST11	0	1									ybt 10;ICEKp4	20-2LV										wzi75	KL105	aac(3)-IV^;aac(6')-Ib-cr.v2^;aadA2;aph(4)-Ia			qnrB4		mphA	catB3.v2	arr-3	sul1;sul1;sul2				DHA-1;OXA-1				OXA-48	SHV-11.v1	35Q
432	JAEEBT000000000.1	dog	2018	France	2019/9	ST22	0	2																				wzi9	KL9	aac(3)-IIa.v1^;aac(6')-Ib-cr.v2;strA.v1^;strB.v1			qnrB1.v2^			CatB4.v1		sul2	tet(A).v1		dfrA14.v2*	OXA-1;TEM-1D.v1^		CTX-M-15			SHV-1^
433	JAEEBU000000000.1	dog	2018	France	2019/9	ST11	0	2									ybt 10;ICEKp4	22-1LV										wzi75	KL105	aac(3)-IV^;aac(6')-Ib-cr.v2^;aph(4)-Ia			qnrB4		mphA	catB3.v2;floR.v1*	arr-3	sul1;sul1;sul2				DHA-1;OXA-1					SHV-11.v1	35Q
434	JAEEBV000000000.1	horse	2018	France	2019/9	ST15	2	1	Ⅰ-E	29、29	9、11	22	M+M	R+M+M+M														wzi118	KL146	aac(3)-IId^;aac(6')-Ib-cr.v2;aadA16*;strA.v1*;strB.v1*			qnrB6^				arr-3	sul1;sul2	tet(D)		dfrA27	TEM-1D.v1^		SHV-2				238S
435	JAEEBW000000000.1	dog	2018	France	2019/9	ST22	0	3																				wzi9	KL9	aac(3)-IIa.v1^;strA.v1^;strB.v1			qnrB1.v2^					sul2	tet(A).v1		dfrA14.v2*	TEM-1D.v1^		CTX-M-15			SHV-1^
436	JAEEBX000000000.1	cat	2018	France	2019/9	ST11	0	3									ybt 10;ICEKp4	22-1LV										wzi75	KL105	aac(3)-IV^;aac(6')-Ib-cr.v2^;aph(4)-Ia			qnrB4		mphA	catB3.v2;floR.v1*	arr-3	sul1;sul1;sul2				DHA-1;OXA-1				OXA-48	SHV-11.v1	35Q
437	JAEEBY000000000.1	cat	2018	France	2019/9	ST11	0	2									ybt 10;ICEKp4	22-1LV										wzi75	KL105	aac(3)-IV^;aac(6')-Ib-cr.v2^;aph(4)-Ia			qnrB4		mphA	catB3.v2;floR.v1*	arr-3	sul1;sul2				DHA-1;OXA-1				OXA-48	SHV-11.v1	35Q
438	JAEEBZ000000000.1	cat	2018	France	2019/9	ST11	0	2									ybt 10;ICEKp4	26-1LV										wzi75	KL105	aac(3)-IV^;aac(6')-Ib-cr.v2^;aadA2;aph(4)-Ia			qnrB4		mphA	catB3.v2	arr-3	sul1;sul1;sul2				DHA-1;OXA-1				OXA-48	SHV-11.v1	35Q
439	JAEECA000000000.1	dog	2018	France	2019/9	ST13	2	1	Ⅰ-E、Ⅳ-A3	28、29	9、15	26					ybt 10;ICEKp4	107												aac(3)-IIa.v1^;aac(6')-Ib-cr.v2;aadA2^;strA.v1*;strB.v1*			qnrS1		mphA	CatB4.v1		sul1;sul2	tet(A).v1		dfrA12	OXA-1	TEM-35	CTX-M-15			SHV-1^
440	JAEECB000000000.1	bird	2018	France	2019/9	ST273	1	1	Ⅰ-E	29	43	44																wzi174	KL74	aac(3)-IIa.v1^;aac(6')-Ib-cr.v2;strA.v1^;strB.v1			qnrB1.v2^			CatB4.v1		sul2	tet(A).v1		dfrA14.v2*	OXA-1;TEM-1D.v1^		CTX-M-15			SHV-11.v1^	35Q
441	JAEECC000000000.1	dog	2018	France	2019/9	ST307	0	1																				wzi173	KL102	aac(6')-Ib-cr.v2;aadA;strA.v1;strB.v1			qnrB1.v2^			CatB4.v1;catA1^		sul1;sul2	tet(A).v1		dfrA1.v2;dfrA14.v2*	OXA-1;TEM-1D.v1^		CTX-M-15			SHV-28.v1^
442	JAEECD000000000.1	cat	2018	France	2019/9	ST11	0	1									ybt 10;ICEKp4	26										wzi75	KL105	aac(3)-IV^;aac(6')-Ib-cr.v2^;aadA2^;aph(4)-Ia			qnrB4		mphA	catA1^;catB3.v2;floR.v1*	arr-3	sul1;sul1;sul2	tet(A).v1		dfrA12	DHA-1;OXA-1					SHV-11.v1	35Q
443	JAEECE000000000.1	cat	2018	France	2019/9	ST11	0	2									ybt 10;ICEKp4	26										wzi75	KL105	aac(3)-IV^;aac(6')-Ib-cr.v2^;aadA2^;aph(4)-Ia			qnrB4		mphA	catA1^;catB3.v2;floR.v1*	arr-3	sul1;sul1;sul2	tet(A).v1		dfrA12	DHA-1;OXA-1					SHV-11.v1	35Q
444	JAEECF000000000.1	cat	2018	France	2019/9	ST15	2	1	Ⅰ-E	29、29	9、11	22					ybt 10;ICEKp4	19-1LV										wzi24	KL24	aac(6')-Ib-cr.v2;aadA2;aph3-Ia.v1^			qnrB2.v1^		mphA	CatB4.v1		sul1	tet(A).v1		dfrA12	OXA-1;TEM-1D.v1^		CTX-M-15			SHV-28.v1^
445	JAEECG000000000.1	dog	2018	France	2019/9	ST15	2	1	Ⅰ-E	29、29	9、11	22					ybt 10;ICEKp4	19-1LV										wzi24	KL24	aac(6')-Ib-cr.v2;aadA2;aph3-Ia.v1^			qnrB2.v1^		mphA	CatB4.v1		sul1	tet(A).v1		dfrA12	OXA-1;TEM-1D.v1^		CTX-M-15			SHV-28.v1^
446	JAEECH000000000.1	dog	2018	France	2019/9	ST45	1	4	Ⅰ-E	29	56	57					ybt 10;ICEKp4	78-1LV										wzi101	KL24				qnrB4		mphA			sul1			dfrA17	DHA-1					SHV-1^
447	JAEECI000000000.1	horse	2018	France	2019/9	ST25	0	2									ybt 14;ICEKp5	145-2LV										wzi72	KL2	aac(3)-IIa.v1^;aac(6')-Ib-cr.v2;aph3-Ia.v1^;strA.v1^;strB.v1			qnrB1.v2^		mphA	CatB4.v1		sul2	tet(A).v1		dfrA14.v2*	OXA-1;TEM-1D.v1^		CTX-M-15			SHV-11.v1^	35Q
448	JAEECJ000000000.1	dog	2018	France	2019/9	ST22	0	3																				wzi9	KL9	aac(3)-IIa.v1^;strA.v1^;strB.v1			qnrB1.v2^					sul2	tet(A).v1		dfrA14.v2*	TEM-1D.v1^		CTX-M-15			SHV-1^
449	JAEECK000000000.1	dog	2018	France	2019/9	ST11	0	3									ybt 10;ICEKp4	26										wzi75	KL105	aac(3)-IV^;aac(6')-Ib-cr.v2^;aadA2;aph(4)-Ia			qnrB4		mphA	catB3.v2;floR.v1*	arr-3	sul1;sul1;sul2				DHA-1;OXA-1					SHV-11.v1	35Q
450	JAEECL000000000.1	horse	2018	France	2019/9	ST22	0	3																				wzi9	KL9	aac(3)-IIa.v1^;strA.v1^;strB.v1			qnrB1.v2^					sul2	tet(A).v1		dfrA14.v2*	TEM-1D.v1^		CTX-M-15			SHV-1^
451	JAEECM000000000.1	dog	2018	France	2019/9	ST15	2	1	Ⅰ-E	28、29	4、6	12	M+M	R+M+M+M														wzi151	KL48	aac(3)-IIa.v1^;aac(6')-Ib-cr.v2;strA.v1*;strB.v1*			qnrB2.v1^			CatB4.v1;catII.2*		sul1;sul2			dfrA25	OXA-1;TEM-1D.v1^		CTX-M-15
452	JAEECN000000000.1	dog	2018	France	2019/9	ST307	0	1																				wzi173	KL102	aac(3)-IIa.v1^;aac(6')-Ib-cr.v2;strA.v1^;strB.v1			qnrB1.v2^			CatB4.v1		sul2	tet(A).v1		dfrA14.v2*	OXA-1;TEM-1D.v1^		CTX-M-15			SHV-28.v1^
453	JAEECO000000000.1	horse	2017	France	2019/9	ST268	0	2									ybt 0;ICEKp10	580-2LV	clb 3	13-1LV	iuc 1	78	iro 1	1	rmp 1; KpVP-1	26-1LV	rmpA2_8*	wzi95	KL20	aac(3)-IIg;aac(6')-IIc;aadA2;aph(3')-Ia*?;strA.v1;strB.v1	mcr-9.1					catII.2*		sul1;sul2	tet(D)		dfrA19*	TEM-1D.v1^		SHV-12				238S;240K;35Q
454	JAEECP000000000.1	dog	2017	France	2019/9	ST147	1	1	Ⅰ-E	29	43	44	R+M+M	R+M+M+M														wzi64	KL64	strA.v1*;strB.v1*						catII.2*		sul2			dfrA14.v2*			CTX-M-15			SHV-11.v1^	35Q
455	JAEECQ000000000.1	dog	2017	France	2019/9	ST37	0	1																				wzi50	KL15																	OXA-48	SHV-11.v1^	35Q
456	JAEECR000000000.1	dog	2017	France	2019/9	ST15	2	1	Ⅰ-E	29、29	11、9	22					ybt 10;ICEKp4	28										wzi24	KL24	aac(6')-Ib-cr.v2;aadA2;aph3-Ia.v1^						CatB4.v1			tet(A).v1		dfrA12	OXA-1;TEM-1D.v1^		CTX-M-15			SHV-28.v1^
457	JAEECS000000000.1	dog	2017	France	2019/9	ST307	0	1																				wzi173	KL102	aac(3)-IIa.v1^;aac(6')-Ib-cr.v2;strA.v1^;strB.v1			qnrB1.v2^			CatB4.v1		sul2			dfrA14.v2*	OXA-1;TEM-1D.v1^		CTX-M-15			SHV-28.v1^
458	JAEECT000000000.1	cat	2018	France	2019/9	ST4850	0	2									ybt 10;ICEKp4	26-1LV										wzi75	KL105	aadA2			qnrB4		mphA			sul1;sul1				DHA-1					SHV-11.v1	35Q
459	JAEECU000000000.1	dog	2018	France	2019/9	ST37	0	0																				wzi14	KL14													CMY-2.v2					SHV-11.v1^	35Q
460	JAEECV000000000.1	horse	2018	France	2019/9	ST127	0	1									ybt 17;ICEKp10	239-2LV	clb 3	12-2LV								wzi134	KL30	strA.v1^;strB.v1						floR.v2*		sul2	tet(A).v2			CMY-2.v2					SHV-11.v1^	35Q
461	JAEECW000000000.1	dog	2017	France	2019/9	ST394	0	1																				wzi59	KL3	aac(3)-IId^			qnrS1					sul1	tet(A).v1		dfrA1.v1	LAP-2;TEM-1D.v1^		CTX-M-14			SHV-11.v1^	35Q
462	JAEECX000000000.1	horse	2017	France	2019/9	ST17	0	2									ybt 15;ICEKp11	230										wzi141	KL25	aac(3)-IId^;aadA5;strA.v1*;strB.v1*						catA1^		sul1;sul2	tet(A).v1		dfrA17			CTX-M-1			SHV-11.v1^	35Q
463	JAEECY000000000.1	horse	2017	France	2019/9	ST25	0	3									ybt 14;ICEKp5	145-2LV										wzi72	KL2	aac(3)-IIa.v1^;aac(6')-Ib-cr.v2;aph3-Ia.v1^;strA.v1^;strB.v1			qnrB1.v2^		mphA	CatB4.v1		sul2	tet(A).v1		dfrA14.v2*	OXA-1;TEM-1D.v1^		CTX-M-15			SHV-11.v1^	35Q
464	JAEECZ000000000.1	horse	2017	France	2019/9	ST37	0	0																				wzi12	KL12	aac(3)-IId^;aadA2^;aph3-Ia.v1^;armA;strA.v1;strB.v1			qnrB4		mphA;mphE.v2;msrE	catA1*		sul1;sul2	tet(D)		dfrA12	DHA-1;TEM-1D.v1^		SHV-12				238S;240K;35Q	OmpK35-36%
465	JAEEDA000000000.1	cat	2017	France	2019/9	ST4850	0	2									ybt 10;ICEKp4	26-1LV										wzi75	KL105	aadA2			qnrB4		mphA			sul1;sul1				DHA-1					SHV-11.v1	35Q
466	JAEEDB000000000.1	dog	2017	France	2019/9	ST3639	0	0																				wzi385	KL22				qnrB4					sul1				DHA-1					SHV-11.v1^	35Q
467	JAEEDC000000000.1	dog	2016	France	2019/9	ST11	0	2									ybt 10;ICEKp4	26										wzi75	KL105	aac(3)-IV^;aac(6')-Ib-cr.v2^;aadA2;aph(4)-Ia			qnrB4		mphA	catB3.v2;floR.v1*	arr-3	sul1;sul1;sul2				DHA-1;OXA-1					SHV-11.v1	35Q
468	JAEEDD000000000.1	dog	2016	France	2019/9	ST11	0	2									ybt 10;ICEKp4	26										wzi75	KL105	aac(3)-IV^;aac(6')-Ib-cr.v2^;aadA2;aph(4)-Ia			qnrB4		mphA	catB3.v2;floR.v1*	arr-3	sul1;sul1;sul2				DHA-1;OXA-1					SHV-11.v1	35Q
469	JAEEDE000000000.1	dog	2016	France	2019/9	ST11	0	3									ybt 10;ICEKp4	26										wzi75	KL105	aac(3)-IV^;aac(6')-Ib-cr.v2^;aadA2;aph(4)-Ia			qnrB4		mphA	catB3.v2;floR.v1*	arr-3	sul1;sul2				DHA-1;OXA-1				OXA-48	SHV-11.v1	35Q
470	JAEEDF000000000.1	cat	2016	France	2019/9	ST307	0	3																				wzi173	KL102	aac(3)-IIa.v1^;aac(6')-Ib-cr.v2;strA.v1^;strB.v1			qnrB1.v2^			CatB4.v1		sul2	tet(A).v1		dfrA14.v2*	OXA-1;TEM-1D.v1^		CTX-M-15			SHV-28.v1^
471	JAEEDG000000000.1	cat	2017	France	2019/9	ST4850	0	2									ybt 10;ICEKp4	26										wzi75	KL105	aac(6')-Ib-cr.v2^;aadA2			qnrB4		mphA	catB3.v2	arr-3	sul1;sul1	tet(A).v1			DHA-1;OXA-1					SHV-11.v1	35Q
472	JAEEDH000000000.1	dog	2017	France	2019/9	ST192	0	2																				wzi113	KL111	aac(3)-IId^			qnrS1					sul1	tet(A).v1		dfrA1.v1	LAP-2		CTX-M-14			SHV-60	35Q
473	JAEEDI000000000.1	dog	2017	France	2019/9	ST11	0	1									ybt 10;ICEKp4	26										wzi75	KL105	aac(3)-IV^;aac(6')-Ib-cr.v2^;aadA2;aph(4)-Ia			qnrB4		mphA	catB3.v2;floR.v1*	arr-3	sul1;sul1;sul2				DHA-1;OXA-1					SHV-11.v1	35Q
474	JAEEDJ000000000.1	cat	2017	France	2019/9	ST515	0	2																				wzi173	KL102	aac(3)-IId^			qnrS1					sul1	tet(A).v1		dfrA1.v1	LAP-2		CTX-M-14			SHV-1^
475	JAEEDK000000000.1	cat	2016	France	2019/9	ST200	0	1																				wzi360	KL122	aac(3)-IId^;aac(6')-Ib-cr.v2;aadA16*;strA.v1*;strB.v1*			qnrS1		mphA	floR.v1	arr-3	sul1;sul2*	tet(A).v2		dfrA27	TEM-1D.v1^		CTX-M-3			SHV-1^
476	JAEEDL000000000.1	horse	2016	France	2019/9	ST22	0	3																				wzi9	KL9	aac(3)-IIa.v1^;strA.v1^;strB.v1			qnrB1.v2^					sul2	tet(A).v1		dfrA14.v2*	TEM-1D.v1^		CTX-M-15			SHV-1^
477	JAEEDM000000000.1	dog	2016	France	2019/9	ST11	0	2									ybt 10;ICEKp4	26										wzi75	KL105	aac(3)-IV^;aac(6')-Ib-cr.v2^;aadA2;aph(4)-Ia			qnrB4		mphA	catB3.v2;floR.v1*	arr-3	sul1;sul1;sul2				DHA-1;OXA-1					SHV-11.v1	35Q
478	JAEEDN000000000.1	dog	2016	France	2019/9	ST11	0	3									ybt 10;ICEKp4	26										wzi75	KL105	aac(3)-IV^;aac(6')-Ib-cr.v2^;aadA2;aph(4)-Ia			qnrB4		mphA	catB3.v2;floR.v1*	arr-3	sul1;sul1;sul2				DHA-1;OXA-1					SHV-11.v1	35Q
479	JAEEDO000000000.1	cat	2016	France	2019/9	ST4850	0	2									ybt 10;ICEKp4	26										wzi75	KL105	aac(6')-Ib-cr.v2^;aadA2			qnrB4		mphA	catB3.v2	arr-3	sul1;sul1	tet(A).v1			DHA-1;OXA-1					SHV-11.v1	35Q
480	JAEEDP000000000.1	dog	2016	France	2019/9	ST11	0	3									ybt 10;ICEKp4	26										wzi75	KL105	aac(3)-IV^;aac(6')-Ib-cr.v2^;aadA2;aph(4)-Ia			qnrB4		mphA	catB3.v2;floR.v1*	arr-3	sul1;sul2				DHA-1;OXA-1				OXA-48	SHV-11.v1	35Q
481	JAEEDQ000000000.1	dog	2016	France	2019/9	ST307	0	2																				wzi173	KL102	aac(3)-IIa.v1^;aac(6')-Ib-cr.v2^;aph3-Ia.v1^;strA.v1^;strB.v1			qnrB1.v2^;qnrB4		mphA		arr-3	sul1;sul1;sul2	tet(A).v1		dfrA14.v2*	DHA-1;OXA-1;TEM-1D.v1^		CTX-M-15			SHV-28.v1^
482	JAEEDR000000000.1	dog	2016	France	2019/9	ST48	0	1									ybt 10;ICEKp4	386										wzi62	KL62	strA.v1^;strB.v1			qnrB1.v2^		mphA			sul1;sul2			dfrA14.v2*;dfrA7		TEM-35	CTX-M-15		OXA-48	SHV-11.v1^	35Q	OmpK36-8%
483	JAEEDS000000000.1	dog	2016	France	2019/9	ST307	0	1																				wzi173	KL102	aac(3)-IIa.v1^;aac(6')-Ib-cr.v2;strA.v1^;strB.v1			qnrB1.v2^			CatB4.v1		sul2			dfrA14.v2*	OXA-1;TEM-1D.v1^		CTX-M-15			SHV-28.v1^
484	JAEEDT000000000.1	cat	2016	France	2019/9	ST15	2	1	Ⅰ-E	29、29	9、11	22					ybt 10;ICEKp4	19-1LV										wzi24	KL24	aac(6')-Ib-cr.v2;aadA2^;aph3-Ia.v1^					mphA	CatB4.v1		sul1	tet(A).v1		dfrA12	OXA-1;TEM-1D.v1^		CTX-M-15			SHV-28.v1^
485	JAEEDU000000000.1	cat	2016	France	2019/9	ST11	0	1																				wzi75	KL105	aac(6')-Ib-cr.v2^;aadA2;aph3-Ia.v1^			qnrB4		mphA	catB3.v2	arr-3	sul1;sul1				DHA-1;OXA-1					SHV-11.v1	35Q
486	JAEEDV000000000.1	dog	2016	France	2019/9	ST4850	0	1									ybt 10;ICEKp4	22-2LV										wzi75	KL105	aadA2			qnrB4		mphA			sul1;sul1	tet(A).v1			DHA-1					SHV-11.v1	35Q
487	JAEEDW000000000.1	dog	2016	France	2019/9	ST11	0	4									ybt 10;ICEKp4	26										wzi75	KL105	aac(3)-IV^;aac(6')-Ib-cr.v2^;aadA2;aph(4)-Ia			qnrB4		mphA	catB3.v2;floR.v1*	arr-3	sul1;sul2				DHA-1;OXA-1				OXA-48	SHV-11.v1	35Q
488	JAEEDX000000000.1	cat	2016	France	2019/9	ST464	0	0																				wzi555		aadA*			qnrB4		mphA	cmlA5;floR.v1*	arr-2	sul1;sul1;sul2	tet(B).v2*;tet(D);tetR		dfrA14.v2*	DHA-1;OXA-10					SHV-38	146V
489	JAEEDY000000000.1	cat	2015	France	2019/9	ST11	0	4									ybt 10;ICEKp4	26										wzi75	KL105	aac(3)-IV^;aac(6')-Ib-cr.v2^;aadA2;aph(4)-Ia			qnrB4		mphA	catB3.v2;floR.v1*	arr-3	sul1;sul2				DHA-1;OXA-1				OXA-48	SHV-11.v1	35Q
490	JAEEDZ000000000.1	dog	2015	France	2019/9	ST307	0	2									ybt 9;ICEKp3	183										wzi173	KL102	aac(3)-IIa.v1												SCO-1;TEM-1D.v1^		CTX-M-15
491	JAEEEA000000000.1	dog	2016	France	2019/9	ST15	2	1	Ⅰ-E	29、29	11、9	22	M+M	R+M+M+M			ybt 10;ICEKp4	17-2LV										wzi93	KL112	aac(6')-Ib-cr.v2;strA.v1^;strB.v1						CatB4.v1		sul2			dfrA14.v2*	OXA-1;TEM-1D.v1^		CTX-M-15			SHV-28.v1^
492	JAEEEB000000000.1	dog	2015	France	2019/9	ST187	0	1																				wzi10	KL10	aadA^								sul1;sul2	tet(A).v1;tet(D)					CTX-M-1			SHV-11.v1^	35Q
493	JAEEEC000000000.1	dog	2015	France	2019/9	ST15	2	1	Ⅰ-E	29、29	9、11	22					ybt 10;ICEKp4	28										wzi24	KL24	aac(6')-Ib-cr.v2;aadA2^;aph3-Ia.v1^					mphA	CatB4.v1		sul1	tet(A).v1		dfrA12	OXA-1;TEM-1D.v1^		CTX-M-15			SHV-28.v1^
494	JAEEED000000000.1	dog	2015	France	2019/9	ST485	2	3	Ⅰ-E、Ⅳ-A3	30、30	14、5	21																wzi84	KL28	aac(6')-Ib-cr.v2;aadA5;aph3-Ia.v1^			qnrB1.v1			CatB4.v1						OXA-1;TEM-1D.v1^		CTX-M-15			SHV-27^	156D
495	JAEEEE000000000.1	dog	2016	France	2019/9	ST11	0	3									ybt 10;ICEKp4	26										wzi75	KL105	aac(3)-IV^;aac(6')-Ib-cr.v2^;aadA2^;aph(4)-Ia			qnrB4		mphA	catB3.v2	arr-3	sul2	tet(A).v1		dfrA12	DHA-1;OXA-1					SHV-11.v1	35Q
496	JAEEEF000000000.1	bovine	2015	France	2019/9	ST405	0	5									ybt 27;ICEKp22	312-1LV										wzi143	KL151	aac(3)-IIa.v1^;aac(6')-Ib-cr.v2;strA.v1^;strB.v1			qnrB1.v2^			CatB4.v1		sul2			dfrA14.v2*	OXA-1;TEM-1D.v1^		CTX-M-15			SHV-76	35Q
497	JAEEEG000000000.1	dog	2015	France	2019/9	ST405	0	2									ybt 27;ICEKp22	312										wzi143	KL151	aac(3)-IIa.v1^;aac(6')-Ib-cr.v2;strA.v1^;strB.v1			qnrB1.v2^			CatB4.v1		sul2	tet(A).v1		dfrA14.v2*	OXA-1;TEM-1D.v1^		CTX-M-15			SHV-76	35Q
498	JAEEEH000000000.1	dog	2015	France	2019/9	ST405	0	3									ybt 27;ICEKp22	312										wzi143	KL151	aac(3)-IIa.v1^;aac(6')-Ib-cr.v2;strA.v1^;strB.v1			qnrB1.v2^			CatB4.v1		sul2	tet(A).v1		dfrA14.v2*	OXA-1;TEM-1D.v1^		CTX-M-15			SHV-76	35Q
499	JAEEEI000000000.1	dog	2015	France	2019/9	ST15	2	1	Ⅰ-E	29、29	9、11	22					ybt 10;ICEKp4	28										wzi24	KL24 (KL54,KL55)	aac(6')-Ib-cr.v2;aadA2^;aph3-Ia.v1^					mphA	CatB4.v1		sul1	tet(A).v1		dfrA12	OXA-1;TEM-1D.v1^		CTX-M-15			SHV-28.v1^
500	JAEEEJ000000000.1	dog	2015	France	2019/9	ST405	0	2									ybt 27;ICEKp22	312-1LV										wzi143	KL151	strA.v1^;strB.v1			qnrB1.v2^					sul2			dfrA14.v2*	TEM-1D.v1^		CTX-M-15			SHV-76	35Q
501	JAEEEK000000000.1	dog	2015	France	2019/9	ST464	0	0																				wzi555		aadA*			qnrB4		mphA	cmlA5;floR.v1*	arr-2	sul1;sul2	tet(B).v2*;tet(D);tetR		dfrA14.v2*	DHA-1;OXA-10					SHV-38	146V
502	JAEEEL000000000.1	dog	2015	France	2019/9	ST307	0	1																				wzi173	KL102	aac(6')-Ib-cr.v2;strA.v1^;strB.v1			qnrB1.v2^			CatB4.v1		sul2	tet(A).v1		dfrA14.v2*	OXA-1;TEM-1D.v1^		CTX-M-15			SHV-28.v1^
503	JAEEEM000000000.1	cat	2015	France	2019/9	ST3919	1	4	Ⅳ-A3	23	18	18																		aac(3)-IIa.v1;aadA^			qnrB4					sul1	tet(A).v1		dfrA15.v2	DHA-1;TEM-1D.v1^		CTX-M-15			LEN-11*
504	JAEEEN000000000.1	dog	2014	France	2019/9	ST4850	0	1									ybt 10;ICEKp4	26												aac(6')-Ib-cr.v2^;aadA2;strA.v1^;strB.v1			qnrB1.v2^;qnrB4		mphA		arr-3	sul1;sul1;sul2	tet(A).v1		dfrA14.v2*	DHA-1;OXA-1;TEM-1D.v1^		CTX-M-15					OmpK35-39%
505	JAEEEO000000000.1	horse	2014	France	2019/9	ST11	0	2									ybt 10;ICEKp4	22-1LV										wzi75	KL105	aac(3)-IV^;aac(6')-Ib-cr.v2^;aadA2;aph(4)-Ia			qnrB4		mphA	catB3.v2	arr-3	sul1;sul1;sul2			dfrA12	DHA-1;OXA-1					SHV-11.v1	35Q
506	JAEEEP000000000.1	dog	2015	France	2019/9	ST4850	0	2									ybt 10;ICEKp4	26										wzi75	KL105	aac(6')-Ib-cr.v2^;aadA2			qnrB4		mphA	catB3.v2	arr-3	sul1;sul1	tet(A).v1			DHA-1;OXA-1					SHV-11.v1	35Q
507	JAEEEQ000000000.1	dog	2015	France	2019/9	ST15	2	1	Ⅰ-E	29、29	9、11	22					ybt 10;ICEKp4	28										wzi24	KL24	aac(6')-Ib-cr.v2;aadA2^;aph3-Ia.v1^					mphA	CatB4.v1		sul1	tet(A).v1		dfrA12	OXA-1;TEM-1D.v1^		CTX-M-15			SHV-28.v1^
508	JAEEER000000000.1	dog	2015	France	2019/9	ST307	1	1	Ⅳ-A3	23	20	20					ybt 16;ICEKp12	277-1LV										wzi173	KL102	aac(3)-IIa.v1;aadA16*			qnrB4			catII.2*	arr-3	sul1	tet(A).v1		dfrA15.v2*;dfrA27	DHA-1;OXA-9.v1;TEM-1D.v1^		CTX-M-15			SHV-28.v1^
509	JAEEES000000000.1	cat	2014	France	2019/9	ST307	0	1																				wzi173	KL102	aac(3)-IIa.v1^;aac(6')-Ib-cr.v2;strA.v1^;strB.v1			qnrB1.v2^			CatB4.v1		sul2	tet(A).v1		dfrA14.v2*	OXA-1;TEM-1D.v1^		CTX-M-15			SHV-28.v1^
510	JAEEET000000000.1	dog	2014	France	2019/9	ST11	0	3									ybt 10;ICEKp4	26										wzi75	KL105	aac(3)-IV^;aac(6')-Ib-cr.v2^;aadA2;aph(4)-Ia			qnrB4		mphA	catB3.v2;floR.v1*	arr-3	sul1;sul2				DHA-1;OXA-1				OXA-48	SHV-11.v1	35Q
511	JAEEEU000000000.1	dog	2014	France	2019/9	ST11	0	1									ybt 10;ICEKp4	26										wzi75	KL105	aac(6')-Ib-cr.v2^;aadA2			qnrB4		mphA	catB3.v2	arr-3	sul1;sul1				DHA-1;OXA-1					SHV-11.v1	35Q
512	JAEEEV000000000.1	dog	2014	France	2019/9	ST11	0	2									ybt 10;ICEKp4	26-1LV										wzi75	KL105	aac(3)-IV^;aac(6')-Ib-cr.v2^;aadA2;aph(4)-Ia			qnrB4		mphA	catB3.v2;floR.v1*	arr-3	sul1;sul1;sul2				DHA-1;OXA-1					SHV-11.v1	35Q
513	JAEEEW000000000.1	cat	2014	France	2019/9	ST15	2	1	Ⅰ-E	29、29	11、9	22					ybt 10;ICEKp4	28										wzi24	KL24	aac(6')-Ib-cr.v2;aadA2^;aph3-Ia.v1^					mphA	CatB4.v1		sul1	tet(A).v1		dfrA12	OXA-1;TEM-1D.v1^		CTX-M-15		OXA-48	SHV-28.v1^
514	JAEEEX000000000.1	cat	2014	France	2019/9	ST147	1	1	Ⅰ-E	29	42	43	R+M+M	R+M+M+M														wzi230	KL81	aac(3)-IId^;aac(6')-Ib-cr.v2^;aph3-Ia.v1^;strA.v1*;strB.v1*			qnrB4;qnrS1		mphA	catB3.v2;catII.2*	arr-3	sul1;sul2	tet(D)		dfrA14.v2*	DHA-1;LAP-2;OXA-1					SHV-11.v1^	35Q	OmpK35-23%
515	JAEEEY000000000.1	cat	2014	France	2019/9	ST11	0	2									ybt 10;ICEKp4	22-2LV										wzi75	KL105	aac(6')-Ib-cr.v2^;aadA2			qnrB4		mphA	catB3.v2	arr-3	sul1;sul1	tet(A).v1			DHA-1;OXA-1					SHV-11.v1	35Q
516	JAEEEZ000000000.1	horse	2014	France	2019/9	ST127	0	2									ybt 17;ICEKp10	239-2LV	clb 3	12-2LV								wzi134	KL30	strA.v1^;strB.v1						floR.v2*		sul2	tet(A).v2			CMY-2.v2					SHV-11.v1^	35Q
517	JAEEFA000000000.1	dog	2013	France	2019/9	ST307	0	2									ybt 9;ICEKp13	183										wzi173	KL102	aac(3)-IIa.v1;aadA								sul1	tet(A).v1		dfrA1.v2	SCO-1;TEM-1D.v1^		CTX-M-15			SHV-28.v1^
518	JAEEFB000000000.1	dog	2013	France	2019/9	ST3919	1	3	Ⅳ-A3	23	18	18																		aac(3)-IIa.v1;aadA^			qnrB4					sul1	tet(A).v1		dfrA15.v2	DHA-1;TEM-1D.v1^		CTX-M-15			LEN-11*
519	JAEEFC000000000.1	dog	2013	France	2019/9	ST35	2	1	Ⅰ-E	28、28	21、7	30					ybt 16;ICEKp12	391-3LV										wzi323	KL62	aac(3)-IId^;strA.v1^;strB.v1			qnrS1					sul1;sul2	tet(A).v1		dfrA1.v1	LAP-2;TEM-1D.v1^		CTX-M-14			SHV-33
520	JAEEFD000000000.1	dog	2013	France	2019/9	ST485	0	3																				wzi84	KL28	aac(6')-Ib-cr.v2;aadA16*;aph3-Ia.v1^;strA.v1^;strB.v1			qnrS1			catII.2*;floR.v1*	arr-3	sul1;sul2	tet(A).v1;tet(D)*		dfrA27	CMY-2.v2;TEM-1D.v1^		CTX-M-15			SHV-27^	156D
521	JAEEFE000000000.1	dog	2013	France	2019/9	ST15	2	1	Ⅰ-E	29、29	9、11	22					ybt 10;ICEKp4	28										wzi24	KL24	aac(6')-Ib-cr.v2;aadA2^;aph3-Ia.v1^					mphA	CatB4.v1		sul1	tet(A).v1		dfrA12	OXA-1;TEM-1D.v1^		CTX-M-15			SHV-28.v1^
522	JAEEFF000000000.1	cat	2013	France	2019/9	ST15	2	1	Ⅰ-E	29、29	9、11	22	M+M	M+M	M		ybt 10;ICEKp4	17										wzi93	KL112	strA.v1^;strB.v1								sul2				TEM-1D.v1^		CTX-M-15			SHV-28.v1^
523	JAEEFG000000000.1	dog	2012	France	2019/9	ST405	0	3									ybt 27;ICEKp22	312-1LV										wzi143	KL151	aac(3)-IIa.v1^;aac(6')-Ib-cr.v2;strA.v1^;strB.v1			qnrB1.v2^			CatB4.v1		sul2	tet(A).v1^		dfrA14.v2*	OXA-1;TEM-1D.v1^		CTX-M-15			SHV-76	35Q
524	JAEEFH000000000.1	cat	2013	France	2019/9	ST11	0	2									ybt 10;ICEKp4	26-1LV										wzi75	KL105	aac(6')-Ib-cr.v2^;aadA2^;aph3-Ia.v1^			qnrB4		mphA	catB3.v2	arr-3	sul1;sul1	tet(A).v1			DHA-1;OXA-1					SHV-11.v1	35Q
525	JAEEFI000000000.1	dog	2012	France	2019/9	ST11	0	1									ybt 10;ICEKp4	26-1LV												aac(6')-Ib-cr.v2^;aadA2^;aph3-Ia.v1^			qnrB4		mphA	catB3.v2	arr-3	sul1;sul1	tet(A).v1		dfrA12	DHA-1;OXA-1					SHV-11.v1	35Q
526	JAEEFJ000000000.1	cat	2012	France	2019/9	ST15	2	1	Ⅰ-E	29、29	11、9	22	M+M	M+M	M													wzi93	KL112	strA.v1^;strB.v1								sul2				TEM-1D.v1^		CTX-M-15			SHV-28.v1^
527	JAEEFK000000000.1	dog	2012	France	2019/9	ST15	2	1	Ⅰ-E	29、29	9、11	22	M+M	M+M+M														wzi118	KL146	aadA5								sul2			dfrA17			CTX-M-1			SHV-28.v1^
528	JAEEFL000000000.1	dog	2012	France	2019/9	ST11	0	2									ybt 10;ICEKp4	26										wzi75	KL105	aac(6')-Ib-cr.v2^;aph3-Ia.v1^			qnrB4		mphA	catB3.v2	arr-3	sul1;sul1				DHA-1;OXA-1					SHV-11.v1	35Q
529	JAEEFM000000000.1	cat	2012	France	2019/9	ST15	2	1	Ⅰ-E	29、29	11、9	22	M+M	M+M	M													wzi93	KL112	strA.v1^;strB.v1								sul2				TEM-1D.v1^		CTX-M-15			SHV-28.v1^
530	JAEEFN000000000.1	cat	2012	France	2019/9	ST15	2	1	Ⅰ-E	29、29	9、11	22	M+M	R+M+M+M	M		ybt 10;ICEKp4	17-1LV										wzi93	KL112	aac(3)-IIa.v1^;aac(6')-Ib-cr.v2;strA.v1^;strB.v1						CatB4.v1		sul2			dfrA14.v2*	OXA-1;TEM-1D.v1^		CTX-M-15			SHV-28.v1^
531	JAEEFO000000000.1	cat	2011	France	2019/9	ST15	2	1	Ⅰ-E	29、29	9、11	22	M+M	M+M	M													wzi93	KL112	strA.v1^;strB.v1								sul2				TEM-1D.v1^		CTX-M-15			SHV-28.v1^
532	JAEEFP000000000.1	cat	2011	France	2019/9	ST15	2	1	Ⅰ-E	29、29	9、11	22	M+M	R+M+M+M	M		ybt 10;ICEKp4	17										wzi93	KL112	aac(3)-IIa.v1^;aac(6')-Ib-cr.v2;strA.v1^;strB.v1						CatB4.v1		sul2			dfrA14.v2*	OXA-1;TEM-1D.v1^		CTX-M-15			SHV-28.v1^
533	JAEEFQ000000000.1	dog	2011	France	2019/9	ST15	2	1	Ⅰ-E	29、29	11、9	22	M+M	R+M+M+M	M		ybt 10;ICEKp4	17										wzi93	KL112	aac(6')-Ib-cr.v2;strA.v1^;strB.v1						CatB4.v1		sul2			dfrA14.v2*	OXA-1;TEM-1D.v1^		CTX-M-15			SHV-28.v1^
534	JAEEFR000000000.1	dog	2010	France	2019/9	ST11	0	1									ybt 10;ICEKp4	26										wzi75	KL105	aac(6')-Ib-cr.v2^;aadA2			qnrB4		mphA	catB3.v2;floR.v1*	arr-3	sul1;sul1			dfrA12	DHA-1;OXA-1					SHV-11.v1	35Q
[truncated: 4 more columns]
